# Supplementary material for: An untargeted exometabolomics approach to characterize dissolved organic matter in groundwater of the Samail Ophiolite
Source: Front Microbiol. 2023 Mar 9;14:1093372. doi: 10.3389/fmicb.2023.1093372 (PMC10033605; doi:10.3389/fmicb.2023.1093372)
Supplement: Supplementary Table 3 — KOs for all genes annotated by KEGGDecoder in bins included in this study. [file Table_3.XLSX]

## Sheet: Oman_bins_kos
KO_ID	Metabolism	Pathway_Function	Gene	Gene_Product	Bin_44_3	Bin_35_3	Bin_34_1	Bin_34_2	Bin_63_3	Bin_34_3	Bin_20_1	Bin_30_3	Bin_5_3	Bin_35_4	Bin_62_1	Bin_7_7	Bin_5_4	Bin_30_1	Bin_30_2	Bin_47_2	Bin_7_1	Bin_7_4	Bin_41	Bin_23_1	Bin_4_12	Bin_57_2	Bin_2_7	Bin_29_2	Bin_64_1	Bin_13_6	Bin_47_3	Bin_4_14	Bin_57_1	Bin_14_4	Bin_10_4	Bin_53_1	Bin_53_2	Bin_66_1	Bin_64_3	Bin_52_2	Bin_20_2	Bin_64_2	Bin_69_3	Bin_26_9	Bin_4_8	Bin_13_1	Bin_48_2	Bin_23_4	Bin_4_4
K15373	Amino acid metabolism	Taurine and hypotaurine metabolism	isfD	sulfoacetaldehyde reductase (NAPDH)	0	0	0	0	0	0	0	0	0	0	0	0	0	0	0	0	0	0	0	0	0	0	0	0	0	0	0	0	0	0	0	0	0	0	0	0	0	0	0	0	0	0	0	0	0
K25985	Amino acid metabolism	Taurine and hypotaurine metabolism	sarD, tauF	sulfoacetaldehyde reductase (NADH)	3	0	8	2	7	2	0	0	1	1	3	0	1	2	1	0	4	0	0	0	1	1	2	0	10	0	0	0	0	3	1	1	2	1	4	0	0	2	4	1	1	0	0	0	0
K04072	Amino acid metabolism	Tyrosine metabolism	adhE	acetaldehyde dehydrogenase / alcohol dehydrogenase	0	0	1	1	0	0	0	0	0	0	0	0	0	0	0	0	0	0	0	0	0	0	0	0	0	0	0	0	0	0	0	0	0	0	0	0	0	0	0	0	0	0	0	0	0
K01478	Arginine and proline metabolism	Arginine biosynthesis	E3.5.3.6, arcA	arginine deiminase [EC:3.5.3.6]	0	0	0	0	0	0	0	0	0	0	0	0	0	0	0	0	1	0	0	0	0	0	0	0	0	0	0	0	0	0	0	0	0	0	0	0	0	0	0	0	0	0	0	0	0
K01584	Arginine and proline metabolism	Arginine degradation III	E4.1.1.19A, adi	arginine decarboxylase, degradative [EC:4.1.1.19]	0	0	0	0	0	0	0	0	0	0	0	0	0	1	1	0	0	0	0	0	0	0	0	0	0	0	0	0	0	0	0	0	0	0	0	0	0	0	0	0	0	0	0	0	0
K01585	Arginine and proline metabolism	Putrescine Biosynthesis I, II; Arginine degradation III, IV	speA, E4.1.1.19S	arginine decarboxylase [EC:4.1.1.19]	0	0	2	2	1	1	0	0	0	0	0	0	0	0	0	0	1	1	0	0	0	0	0	0	0	0	0	0	1	0	0	0	0	0	0	1	0	0	0	0	1	0	0	0	0
K01480	Arginine and proline metabolism	Putrescine Biosynthesis I; Arginine degradation III	speB, E3.5.3.11	agmatinase [EC:3.5.3.11]	2	0	1	1	0	1	0	0	0	0	2	0	0	0	0	0	1	0	2	1	1	1	0	1	6	0	1	0	2	1	1	0	0	1	0	1	0	1	1	1	0	0	0	2	1
K10536	Arginine and proline metabolism	Putrescine Biosynthesis II; Arginine degradation IV	aguA, E3.5.3.12	agmatine deiminase [EC:3.5.3.12]	0	0	0	0	0	0	0	0	0	0	0	1	1	0	0	0	3	1	1	0	0	0	0	0	0	0	0	0	0	0	0	0	0	0	1	1	1	0	0	0	0	1	0	0	0
K12251	Arginine and proline metabolism	Putrescine Biosynthesis II; Arginine degradation IV	aguB	N-carbamoylputrescine amidase [EC:3.5.1.53]	0	0	0	0	0	0	0	0	0	0	0	1	1	0	0	0	1	1	0	0	0	0	0	0	2	0	0	1	0	0	0	0	0	0	0	0	2	0	0	0	0	1	0	0	0
K02626	Arginine and proline metabolism	Spermidine biosynthesis III	pdaD	arginine decarboxylase	1	0	0	0	0	0	0	0	0	0	0	0	0	0	0	0	0	0	1	1	0	0	0	1	0	0	1	0	0	0	0	0	0	0	0	0	1	1	1	1	0	1	0	1	0
K00652	Biotin metabolism	Biotin biosynthesis, BioW pathway, pimelate => pimeloyl-CoA => biotin	bioF	8-amino-7-oxononanoate synthase [EC:2.3.1.47]	0	1	1	0	0	1	0	1	0	0	1	1	0	0	1	0	1	0	0	0	1	1	0	0	1	0	0	0	1	0	0	1	1	2	2	0	0	1	2	0	1	1	0	1	2
K00833	Biotin metabolism	Biotin biosynthesis, BioW pathway, pimelate => pimeloyl-CoA => biotin	bioA	adenosylmethionine-8-amino-7-oxononanoate aminotransferase [EC:2.6.1.62]	0	0	1	0	0	0	0	0	1	0	0	1	0	0	1	0	1	0	1	0	1	1	0	0	0	0	0	0	0	0	0	0	0	0	0	0	0	0	1	0	0	0	0	0	1
K01012	Biotin metabolism	Biotin biosynthesis, BioW pathway, pimelate => pimeloyl-CoA => biotin	bioB	biotin synthase [EC:2.8.1.6]	0	0	2	1	3	1	1	0	0	3	0	2	0	0	2	0	1	0	1	0	0	1	0	2	0	1	1	0	0	0	0	0	0	0	0	0	0	0	1	0	1	1	0	1	1
K01935	Biotin metabolism	Biotin biosynthesis, BioW pathway, pimelate => pimeloyl-CoA => biotin	bioD	dethiobiotin synthetase [EC:6.3.3.3]	0	0	1	0	0	0	0	0	0	0	0	1	0	0	1	0	1	0	0	0	1	0	0	0	0	0	0	0	0	0	0	0	0	0	0	0	0	0	1	0	1	0	1	0	0
K01906	Biotin metabolism	Biotin biosynthesis, BioW pathway, pimelate => pimeloyl-CoA => biotin	bioW	6-carboxyhexanoate--CoA ligase	0	0	0	0	0	0	0	0	0	0	0	0	0	0	0	0	0	0	0	0	0	0	0	0	0	0	0	0	0	0	0	0	0	0	0	0	0	0	0	0	0	0	0	0	0
K00024	Carbon fixation	3-hydroxypropionate pathway: Pathway 1	mdh	malate dehydrogenase	0	0	0	0	1	0	0	0	1	0	1	1	1	1	1	0	0	0	1	0	0	1	0	0	0	1	1	0	2	0	0	1	0	1	0	1	0	1	1	1	0	1	0	1	0
K08691	Carbon fixation	3-hydroxypropionate pathway: Pathway 1	mcl	malyl-CoA/(S)-citramalyl-CoA lyase	0	0	0	0	0	0	0	0	0	0	1	0	0	0	1	0	0	0	0	0	0	1	0	0	0	0	0	0	0	0	0	0	0	0	0	0	0	0	0	0	0	0	0	0	0
K01595	Carbon fixation	3-hydroxypropionate pathway: Pathway 1	ppc	phosphoenolpyruvate carboxylase	0	0	0	0	0	0	0	0	0	0	0	1	2	1	2	0	2	1	0	0	0	0	1	0	0	0	0	0	0	0	0	1	0	1	1	1	0	0	0	1	0	1	0	0	0
K00169	Carbon fixation	3-hydroxypropionate pathway: Pathway 1	porA	pyruvate ferredoxin oxidoreductase alpha subunit	1	1	1	1	0	2	1	1	0	1	0	0	0	0	0	0	0	0	2	0	1	0	0	2	2	0	0	0	0	0	0	0	0	1	0	1	1	5	4	1	1	0	1	0	1
K00170	Carbon fixation	3-hydroxypropionate pathway: Pathway 1	porB	pyruvate ferredoxin oxidoreductase beta subunit	0	0	0	0	0	0	0	0	0	0	0	0	0	0	0	0	0	0	1	0	1	0	0	1	1	0	0	0	0	0	0	0	0	1	0	0	0	5	3	0	1	0	0	0	0
K00171	Carbon fixation	3-hydroxypropionate pathway: Pathway 1	porD	pyruvate ferredoxin oxidoreductase delta subunit	0	0	0	0	0	0	0	0	0	0	0	0	0	0	0	0	0	0	1	0	0	0	0	1	1	0	0	0	0	0	0	0	0	1	0	0	0	2	3	0	0	0	0	0	0
K00172	Carbon fixation	3-hydroxypropionate pathway: Pathway 1	porG	pyruvate ferredoxin oxidoreductase gamma subunit	1	1	2	1	0	2	2	1	0	1	0	0	0	0	0	0	0	0	2	1	1	0	0	2	2	0	0	0	0	0	0	0	1	1	0	2	1	6	4	1	0	0	0	1	1
K03737	Carbon fixation	3-hydroxypropionate pathway: Pathway 1	por, nifJ	pyruvate-ferredoxin/flavodoxin oxidoreductase	0	0	0	0	2	1	0	2	0	0	0	0	0	1	0	0	0	0	0	0	0	0	0	0	0	1	1	1	1	0	0	2	1	0	1	1	0	0	0	0	0	0	0	0	1
K01006	Carbon fixation	3-hydroxypropionate pathway: Pathway 1	ppdK	pyruvate, orthophosphate dikinase	0	1	1	1	1	1	1	1	0	2	1	0	1	1	0	0	0	1	1	1	0	2	0	1	1	1	1	2	1	1	1	1	0	1	1	1	0	1	1	1	1	1	2	1	0
K01007	Carbon fixation	3-hydroxypropionate pathway: Pathway 1	pps, ppsA	pyruvate, water dikinase	1	0	0	0	0	0	0	0	0	0	0	0	0	1	1	0	1	0	1	0	0	1	0	0	0	0	0	1	0	0	1	0	0	0	0	0	1	1	1	2	0	0	1	0	0
K14471	Carbon fixation	3-hydroxypropionate pathway: Pathway 1	smtA1	succinyl-CoA:(S)-malate CoA-transferase subunit A	0	0	0	0	0	0	0	0	0	0	0	0	0	0	0	0	0	0	0	0	0	0	0	0	0	0	0	0	0	0	0	0	0	0	0	0	0	0	0	0	0	0	0	0	0
K14472	Carbon fixation	3-hydroxypropionate pathway: Pathway 1	smtB	succinyl-CoA:(S)-malate CoA-transferase subunit B	0	0	0	0	0	0	0	0	0	0	0	0	0	0	0	0	0	0	0	0	0	0	0	0	0	0	0	0	0	0	0	0	0	0	0	0	0	0	0	0	0	0	0	0	0
K14449	Carbon fixation	3-hydroxypropionate pathway: Pathway 2	mch, mcd	2-methylfumaryl-CoA hydratase	0	0	0	0	0	0	0	0	0	0	1	0	0	0	0	0	0	0	0	0	0	0	0	0	0	0	0	0	0	0	0	0	0	0	0	0	0	0	0	0	0	0	0	0	0
K14470	Carbon fixation	3-hydroxypropionate pathway: Pathway 2	mct	2-methylfumaryl-CoA isomerase	0	0	0	0	0	0	0	0	0	0	0	0	0	0	0	0	0	0	0	0	0	0	0	0	0	0	0	0	0	0	0	0	0	0	0	0	0	0	0	0	0	0	0	0	0
K15039	Carbon fixation	3-hydroxypropionate pathway: Pathway 2	NA	3-hydroxypropionate dehydrogenase (NADP+)	0	0	0	0	0	0	0	0	0	0	0	0	0	0	0	0	0	0	0	0	0	0	0	0	0	0	0	0	0	0	0	0	0	0	0	0	0	0	0	0	0	0	0	0	0
K15019	Carbon fixation	3-hydroxypropionate pathway: Pathway 2	NA	3-hydroxypropionyl-coenzyme A dehydratase	0	0	0	0	0	0	0	0	0	0	0	0	0	0	0	0	0	0	0	0	0	0	0	0	0	0	0	1	0	0	0	0	0	0	0	0	0	0	0	0	0	0	0	0	0
K15018	Carbon fixation	3-hydroxypropionate pathway: Pathway 2	NA	3-hydroxypropionyl-coenzyme A synthetase	0	0	0	0	0	0	0	0	0	0	0	0	0	0	0	0	0	0	0	0	0	0	0	0	0	0	0	0	0	0	0	0	0	0	0	0	0	0	0	0	0	0	0	0	0
K09709	Carbon fixation	3-hydroxypropionate pathway: Pathway 2	meh	3-methylfumaryl-CoA hydratase	0	0	0	0	0	0	0	0	0	0	0	0	0	0	0	0	1	0	0	0	0	0	0	0	0	0	0	0	0	0	0	0	0	0	0	0	0	0	0	0	0	0	0	0	0
K02160	Carbon fixation	3-hydroxypropionate pathway: Pathway 2	accB, bccP	acetyl-CoA carboxylase biotin carboxyl carrier protein	0	1	0	0	0	0	0	1	0	0	1	1	2	0	0	0	2	0	1	0	0	1	0	0	0	1	1	0	1	0	0	0	0	0	0	1	0	0	0	0	1	2	0	0	1
K01962	Carbon fixation	3-hydroxypropionate pathway: Pathway 2	accA	acetyl-CoA carboxylase carboxyl transferase subunit alpha	0	1	0	0	0	0	0	0	0	2	1	1	1	2	1	1	1	0	1	0	1	0	0	0	0	1	1	0	1	0	0	0	0	0	0	0	0	1	0	1	1	0	0	1	0
K01963	Carbon fixation	3-hydroxypropionate pathway: Pathway 2	accD	acetyl-CoA carboxylase carboxyl transferase subunit beta	0	1	0	0	0	0	0	1	0	2	1	1	1	1	1	0	1	1	0	0	0	0	0	0	0	1	1	0	1	0	1	0	0	0	0	0	0	1	0	1	0	0	0	1	0
K01961	Carbon fixation	3-hydroxypropionate pathway: Pathway 2	accC	acetyl-CoA carboxylase, biotin carboxylase subunit	0	0	1	0	0	0	0	0	0	0	1	1	1	1	0	0	1	0	1	0	0	0	0	0	0	1	1	1	2	0	0	0	1	2	0	0	0	0	0	1	0	1	0	0	1
K01964	Carbon fixation	3-hydroxypropionate pathway: Pathway 2	K01964	acetyl-CoA/propionyl-CoA carboxylase	0	0	0	0	0	0	0	0	0	0	0	0	0	0	0	0	0	0	0	0	0	0	0	0	0	0	0	0	0	0	0	0	0	0	0	0	0	0	0	0	0	0	0	0	0
K15036	Carbon fixation	3-hydroxypropionate pathway: Pathway 2	NA	acetyl-CoA/propionyl-CoA carboxylase	0	0	0	0	0	0	0	0	0	0	0	0	0	0	0	0	0	0	0	0	0	0	0	0	0	0	0	0	0	0	0	0	0	0	0	0	0	0	0	0	0	0	0	0	0
K18603	Carbon fixation	3-hydroxypropionate pathway: Pathway 2	NA	acetyl-CoA/propionyl-CoA carboxylase	0	0	0	0	0	0	0	0	0	0	0	0	0	0	0	0	0	0	0	0	0	0	0	0	0	0	0	0	0	0	0	0	0	0	0	0	0	0	0	0	0	0	0	0	0
K18604	Carbon fixation	3-hydroxypropionate pathway: Pathway 2	NA	acetyl-CoA/propionyl-CoA carboxylase	0	0	0	0	0	0	0	0	0	0	0	0	0	0	0	0	0	0	0	0	0	0	0	0	0	0	0	0	0	0	0	0	0	0	0	0	0	0	0	0	0	0	0	0	0
K15020	Carbon fixation	3-hydroxypropionate pathway: Pathway 2	NA	acryloyl-coenzyme A reductase	0	0	0	0	0	0	0	0	0	0	0	0	0	0	0	0	0	0	0	0	0	0	0	0	0	0	0	0	0	0	0	0	0	0	0	0	0	0	0	0	0	0	0	0	0
K14469	Carbon fixation	3-hydroxypropionate pathway: Pathway 2	K14469	acrylyl-CoA reductase (NADPH) / 3-hydroxypropionyl-CoA dehydratase / 3-hydroxypropionyl-CoA synthetase	0	0	0	0	0	0	0	0	0	0	0	0	0	0	0	0	0	0	0	0	0	0	0	0	0	0	0	0	0	0	0	0	0	0	0	0	0	0	0	0	0	0	0	0	0
K15037	Carbon fixation	3-hydroxypropionate pathway: Pathway 2	NA	biotin carboxyl carrier protein	0	0	0	0	0	0	0	0	0	0	0	0	0	0	0	0	0	0	0	0	0	0	0	0	0	0	0	0	0	0	0	0	0	0	0	0	0	0	0	0	0	0	0	0	0
K18605	Carbon fixation	3-hydroxypropionate pathway: Pathway 2	NA	biotin carboxyl carrier protein	0	0	0	0	0	0	0	0	0	0	0	0	0	0	0	0	0	0	0	0	0	0	0	0	0	0	0	0	0	0	0	0	0	0	0	0	0	0	0	0	0	0	0	0	0
K14468	Carbon fixation	3-hydroxypropionate pathway: Pathway 2	mcr	malonyl-CoA reductase / 3-hydroxypropionate dehydrogenase (NADP+)	0	0	0	0	0	0	0	0	0	0	0	0	0	0	0	0	0	0	0	0	0	0	0	0	0	0	0	0	0	0	0	0	0	0	0	0	0	0	0	0	0	0	0	0	0
K15017	Carbon fixation	3-hydroxypropionate pathway: Pathway 2	NA	malonyl-CoA/succinyl-CoA reductase (NADPH)	0	0	0	0	0	0	0	0	0	0	0	0	0	0	0	0	0	0	0	0	0	0	0	0	0	0	0	0	0	0	0	0	0	0	0	0	0	0	0	0	0	0	0	0	0
K18594	Carbon fixation	4-hydroxybutyrate/3-hydroxypropionate cycle	NA	3-hydroxypropionyl-CoA synthetase (ADP-forming)	0	0	0	0	0	0	0	0	0	0	0	0	0	0	0	0	0	0	0	0	0	0	0	0	0	0	0	1	0	0	0	0	0	0	0	0	0	0	0	0	0	0	0	0	0
K15019	Carbon fixation	4-hydroxybutyrate/3-hydroxypropionate cycle	NA	3-hydroxypropionyl-coenzyme A dehydratase	0	0	0	0	0	0	0	0	0	0	0	0	0	0	0	0	0	0	0	0	0	0	0	0	0	0	0	1	0	0	0	0	0	0	0	0	0	0	0	0	0	0	0	0	0
K14534	Carbon fixation	4-hydroxybutyrate/3-hydroxypropionate cycle	abfD	4-hydroxybutyryl-CoA dehydratase / vinylacetyl-CoA-Delta-isomerase	0	0	3	0	1	2	0	0	0	0	0	0	0	0	0	0	0	0	0	0	0	0	0	0	1	0	0	0	0	0	1	0	0	0	0	0	0	5	3	0	0	0	0	0	0
K18593	Carbon fixation	4-hydroxybutyrate/3-hydroxypropionate cycle	NA	4-hydroxybutyryl-CoA synthetase (ADP-forming)	0	0	0	0	0	0	0	0	0	0	0	0	0	0	0	0	0	0	0	0	0	0	0	0	0	0	0	1	0	0	0	0	0	0	0	0	0	0	0	0	0	0	0	0	0
K00626	Carbon fixation	4-hydroxybutyrate/3-hydroxypropionate cycle	atoB	acetyl-CoA C-acetyltransferase	1	1	5	0	1	2	1	1	0	0	6	5	4	7	4	2	10	2	3	1	3	18	0	4	4	2	1	1	4	1	6	2	3	7	3	1	0	12	13	3	0	0	2	2	1
K02160	Carbon fixation	4-hydroxybutyrate/3-hydroxypropionate cycle	accB, bccP	acetyl-CoA carboxylase biotin carboxyl carrier protein	0	1	0	0	0	0	0	1	0	0	1	1	2	0	0	0	2	0	1	0	0	1	0	0	0	1	1	0	1	0	0	0	0	0	0	1	0	0	0	0	1	2	0	0	1
K01962	Carbon fixation	4-hydroxybutyrate/3-hydroxypropionate cycle	accA	acetyl-CoA carboxylase carboxyl transferase subunit alpha	0	1	0	0	0	0	0	0	0	2	1	1	1	2	1	1	1	0	1	0	1	0	0	0	0	1	1	0	1	0	0	0	0	0	0	0	0	1	0	1	1	0	0	1	0
K01963	Carbon fixation	4-hydroxybutyrate/3-hydroxypropionate cycle	accD	acetyl-CoA carboxylase carboxyl transferase subunit beta	0	1	0	0	0	0	0	1	0	2	1	1	1	1	1	0	1	1	0	0	0	0	0	0	0	1	1	0	1	0	1	0	0	0	0	0	0	1	0	1	0	0	0	1	0
K01961	Carbon fixation	4-hydroxybutyrate/3-hydroxypropionate cycle	accC	acetyl-CoA carboxylase, biotin carboxylase subunit	0	0	1	0	0	0	0	0	0	0	1	1	1	1	0	0	1	0	1	0	0	0	0	0	0	1	1	1	2	0	0	0	1	2	0	0	0	0	0	1	0	1	0	0	1
K01964	Carbon fixation	4-hydroxybutyrate/3-hydroxypropionate cycle	K01964	acetyl-CoA/propionyl-CoA carboxylase	0	0	0	0	0	0	0	0	0	0	0	0	0	0	0	0	0	0	0	0	0	0	0	0	0	0	0	0	0	0	0	0	0	0	0	0	0	0	0	0	0	0	0	0	0
K15036	Carbon fixation	4-hydroxybutyrate/3-hydroxypropionate cycle	NA	acetyl-CoA/propionyl-CoA carboxylase	0	0	0	0	0	0	0	0	0	0	0	0	0	0	0	0	0	0	0	0	0	0	0	0	0	0	0	0	0	0	0	0	0	0	0	0	0	0	0	0	0	0	0	0	0
K18603	Carbon fixation	4-hydroxybutyrate/3-hydroxypropionate cycle	NA	acetyl-CoA/propionyl-CoA carboxylase	0	0	0	0	0	0	0	0	0	0	0	0	0	0	0	0	0	0	0	0	0	0	0	0	0	0	0	0	0	0	0	0	0	0	0	0	0	0	0	0	0	0	0	0	0
K18604	Carbon fixation	4-hydroxybutyrate/3-hydroxypropionate cycle	NA	acetyl-CoA/propionyl-CoA carboxylase	0	0	0	0	0	0	0	0	0	0	0	0	0	0	0	0	0	0	0	0	0	0	0	0	0	0	0	0	0	0	0	0	0	0	0	0	0	0	0	0	0	0	0	0	0
K14469	Carbon fixation	4-hydroxybutyrate/3-hydroxypropionate cycle	K14469	acrylyl-CoA reductase (NADPH) / 3-hydroxypropionyl-CoA dehydratase / 3-hydroxypropionyl-CoA synthetase	0	0	0	0	0	0	0	0	0	0	0	0	0	0	0	0	0	0	0	0	0	0	0	0	0	0	0	0	0	0	0	0	0	0	0	0	0	0	0	0	0	0	0	0	0
K15037	Carbon fixation	4-hydroxybutyrate/3-hydroxypropionate cycle	NA	biotin carboxyl carrier protein	0	0	0	0	0	0	0	0	0	0	0	0	0	0	0	0	0	0	0	0	0	0	0	0	0	0	0	0	0	0	0	0	0	0	0	0	0	0	0	0	0	0	0	0	0
K18605	Carbon fixation	4-hydroxybutyrate/3-hydroxypropionate cycle	NA	biotin carboxyl carrier protein	0	0	0	0	0	0	0	0	0	0	0	0	0	0	0	0	0	0	0	0	0	0	0	0	0	0	0	0	0	0	0	0	0	0	0	0	0	0	0	0	0	0	0	0	0
K15016	Carbon fixation	4-hydroxybutyrate/3-hydroxypropionate cycle	NA	enoyl-CoA hydratase / 3-hydroxyacyl-CoA dehydrogenase	0	0	0	0	0	0	0	0	0	0	0	0	0	0	0	0	0	0	0	0	0	0	0	0	0	0	0	0	0	0	0	0	0	0	0	0	0	0	0	0	0	0	0	0	0
K18602	Carbon fixation	4-hydroxybutyrate/3-hydroxypropionate cycle	NA	malonic semialdehyde reductase	0	0	0	0	0	0	0	0	0	0	0	0	0	0	0	0	0	0	0	0	0	0	0	0	0	0	0	0	0	0	0	0	0	0	0	0	0	0	0	0	0	0	0	0	0
K01847	Carbon fixation	4-hydroxybutyrate/3-hydroxypropionate cycle	MUT	methylmalonyl-CoA mutase	0	0	0	0	1	0	0	1	0	0	1	1	1	0	1	0	0	0	0	0	0	1	0	0	0	0	0	0	0	0	0	0	0	0	0	0	0	0	0	0	0	0	0	0	0
K01849	Carbon fixation	4-hydroxybutyrate/3-hydroxypropionate cycle	mcmA2	methylmalonyl-CoA mutase, C-terminal domain	0	0	2	0	1	1	2	0	0	1	0	0	0	0	0	0	0	0	1	0	3	0	0	2	1	1	1	1	1	0	1	1	1	2	1	0	0	3	2	1	0	0	1	0	0
K01848	Carbon fixation	4-hydroxybutyrate/3-hydroxypropionate cycle	mcmA1	methylmalonyl-CoA mutase, N-terminal domain	0	0	2	0	1	1	0	0	0	0	0	0	0	0	0	0	0	0	0	0	2	0	0	2	3	2	2	2	2	0	2	1	1	2	1	1	0	2	1	1	0	0	0	0	0
K05606	Carbon fixation	4-hydroxybutyrate/3-hydroxypropionate cycle	MCEE, epi	methylmalonyl-CoA/ethylmalonyl-CoA epimerase	0	0	1	0	1	1	1	1	0	1	1	1	1	0	0	0	0	0	1	0	1	1	0	1	1	1	1	1	1	1	2	1	1	2	1	1	0	3	3	0	0	0	1	0	0
K15052	Carbon fixation	4-hydroxybutyrate/3-hydroxypropionate cycle	NA	propionyl-CoA carboxylase	0	0	0	0	0	0	0	0	0	0	0	0	0	0	0	0	0	0	0	0	0	0	0	0	0	0	0	0	0	0	0	0	0	0	0	0	0	0	0	0	0	0	0	0	0
K03841	Carbon fixation	CBB cycle	FBP, fbp	fructose-1,6-bisphosphatase I	0	0	0	0	0	0	0	0	0	0	0	0	0	1	3	0	0	1	1	0	0	0	0	0	0	1	1	0	1	0	0	1	0	0	0	0	1	1	0	0	0	0	1	1	0
K02446	Carbon fixation	CBB cycle	glpX	fructose-1,6-bisphosphatase II	0	0	1	0	0	1	0	0	0	0	0	0	0	0	0	0	0	0	0	0	0	2	0	1	0	0	0	0	0	0	0	0	0	1	1	0	1	0	0	0	0	1	0	0	0
K11532	Carbon fixation	CBB cycle	glpX-SEBP	fructose-1,6-bisphosphatase II / sedoheptulose-1,7-bisphosphatase	0	0	0	0	0	0	0	0	0	0	1	1	0	0	0	0	0	0	0	0	0	0	0	0	0	0	0	0	0	0	0	0	0	0	0	0	0	0	0	0	0	1	0	0	0
K01623	Carbon fixation	CBB cycle	ALDO	fructose-bisphosphate aldolase, class I	0	0	0	0	0	0	0	0	1	0	1	0	0	0	0	1	0	1	0	0	0	1	0	0	0	0	0	0	0	0	0	0	0	0	0	0	0	0	0	0	0	0	0	0	0
K11645	Carbon fixation	CBB cycle	fbaB	fructose-bisphosphate aldolase, class I	0	0	0	0	0	0	0	1	0	0	0	1	0	1	0	0	0	0	1	0	0	0	0	1	0	0	0	0	1	0	1	1	2	1	0	0	0	0	0	0	1	0	1	0	0
K01624	Carbon fixation	CBB cycle	FBA, fbaA	fructose-bisphosphate aldolase, class II	0	0	1	2	8	0	0	0	1	0	0	0	1	1	2	0	1	0	0	0	0	0	1	1	0	1	1	0	0	0	0	0	4	0	1	1	1	0	0	1	0	0	0	0	1
K00134	Carbon fixation	CBB cycle	GAPDH, gapA	glyceraldehyde 3-phosphate dehydrogenase	0	1	1	1	1	1	0	1	1	1	1	1	1	1	2	1	3	1	2	1	0	2	0	2	1	2	0	1	2	0	1	1	1	1	1	1	2	1	1	0	0	0	1	1	1
K00150	Carbon fixation	CBB cycle	gap2	glyceraldehyde-3-phosphate dehydrogenase (NAD(P))	1	0	0	0	0	0	0	0	0	0	0	0	0	0	0	0	0	0	0	0	0	0	0	0	0	0	0	0	0	0	0	0	0	0	0	0	0	0	0	0	0	0	0	0	0
K05298	Carbon fixation	CBB cycle	GAPA	glyceraldehyde-3-phosphate dehydrogenase (NADP+) (phosphorylating)	0	0	0	0	0	0	0	0	0	0	0	0	0	0	0	0	0	0	0	0	0	0	0	0	0	0	0	0	0	0	0	0	0	0	0	0	0	0	0	0	0	0	0	0	0
K00927	Carbon fixation	CBB cycle	PGK, pgk	phosphoglycerate kinase	1	1	1	1	1	1	1	1	1	1	1	1	1	2	1	2	1	0	1	1	0	1	1	1	1	1	1	0	2	1	2	1	1	1	1	1	1	1	1	0	0	0	2	1	0
K00855	Carbon fixation	CBB cycle	PRK, prkB	phosphoribulokinase	0	0	0	0	0	0	0	0	0	0	0	0	0	1	2	0	0	0	0	0	0	0	0	0	0	0	0	0	0	0	0	0	0	0	0	0	0	0	0	0	0	0	0	0	0
K01807	Carbon fixation	CBB cycle	rpiA	ribose 5-phosphate isomerase A	1	0	0	1	0	0	0	0	0	0	1	0	1	1	1	1	0	1	1	1	0	0	0	0	0	1	0	0	1	0	0	0	0	0	0	2	0	0	0	0	0	0	1	1	0
K01601	Carbon fixation	CBB cycle	rbcL	ribulose-bisphosphate carboxylase large chain	0	0	0	0	0	0	0	0	0	0	0	0	0	1	1	0	0	0	0	0	0	0	0	0	0	0	0	0	0	0	0	0	0	0	0	0	0	0	0	0	0	0	0	0	0
K01602	Carbon fixation	CBB cycle	rbcS	ribulose-bisphosphate carboxylase small chain	0	0	0	0	0	0	0	0	0	0	0	0	0	0	1	0	0	0	0	0	0	0	0	0	0	0	0	0	0	0	0	0	0	0	0	0	0	0	0	0	0	0	0	0	0
K01783	Carbon fixation	CBB cycle	rpe, RPE	ribulose-phosphate 3-epimerase	0	1	1	1	3	1	0	1	1	1	1	1	1	1	2	0	1	0	0	0	1	1	0	1	1	0	0	0	1	0	0	1	2	2	1	0	1	1	1	1	1	1	0	0	0
K01783	Carbon fixation	CBB cycle	rpe, RPE	ribulose-phosphate 3-epimerase	0	1	1	1	3	1	0	1	1	1	1	1	1	1	2	0	1	0	0	0	1	1	0	1	1	0	0	0	1	0	0	1	2	2	1	0	1	1	1	1	1	1	0	0	0
K00615	Carbon fixation	CBB cycle	tktA, tktB	transketolase	0	1	1	2	2	1	1	2	0	1	2	1	2	2	3	2	2	1	0	0	0	1	2	1	1	1	2	2	1	0	0	4	5	3	2	1	2	1	2	0	2	1	0	2	1
K01621	Carbon fixation	CBB cycle	xfp, xpk	xylulose-5-phosphate/fructose-6-phosphate phosphoketolase	0	0	0	0	0	0	0	0	0	0	0	0	0	1	0	0	0	0	2	0	0	1	0	0	0	0	0	0	0	0	0	0	0	0	0	0	0	0	0	0	0	1	1	1	0
K15230	Carbon fixation	Reverse TCA cycle	aclA	ATP-citrate lyase alpha-subunit	0	0	0	0	0	0	0	0	0	0	0	0	0	0	0	0	0	0	0	0	0	0	0	0	0	0	0	0	0	0	0	0	0	0	0	0	0	0	0	0	0	0	0	0	0
K15231	Carbon fixation	Reverse TCA cycle	aclB	ATP-citrate lyase beta-subunit	0	0	0	0	0	0	0	0	0	0	0	0	0	0	0	0	0	0	0	0	0	0	0	0	0	0	0	0	0	0	0	0	0	0	0	0	0	0	0	0	0	0	0	0	0
K15234	Carbon fixation	Reverse TCA cycle	ccl	citryl-CoA lyase	0	0	0	0	0	0	0	0	0	0	0	0	0	0	0	0	0	0	0	0	0	0	0	0	0	0	0	0	0	0	0	0	0	0	0	0	0	0	0	0	0	0	0	0	0
K15232	Carbon fixation	Reverse TCA cycle	ccsA	citryl-CoA synthetase large subunit	0	0	0	0	0	0	0	0	0	0	0	0	0	0	0	0	0	0	0	0	0	0	0	0	0	0	0	0	0	0	0	0	0	0	0	0	0	0	0	0	0	0	0	0	0
K15233	Carbon fixation	Reverse TCA cycle	ccsB	citryl-CoA synthetase small subunit	0	0	0	0	0	0	0	0	0	0	0	0	0	0	0	0	0	0	0	0	0	0	0	0	0	0	0	0	0	0	0	0	0	0	0	0	0	0	0	0	0	0	0	0	0
K00192	Carbon fixation	Wood-Ljungdahl pathway (essential K00192-K00198-K00196 or K03520-K03518-K35190):	cdhA	acetyl-CoA decarbonylase/synthase complex subunit alpha	1	1	1	0	0	0	1	0	0	1	0	0	0	0	0	0	0	0	0	0	0	0	0	0	0	0	0	0	0	0	0	0	0	0	0	0	0	1	1	0	0	0	0	0	0
K00198	Carbon fixation	Wood-Ljungdahl pathway (essential K00192-K00198-K00196 or K03520-K03518-K35190):	cooS, acsA	carbon-monoxide dehydrogenase catalytic subunit	0	0	3	2	0	0	0	0	0	0	0	0	0	0	0	0	0	0	0	0	0	0	1	2	2	0	0	1	0	0	0	1	1	1	0	0	0	1	2	0	0	1	0	0	0
K00196	Carbon fixation	Wood-Ljungdahl pathway (essential K00192-K00198-K00196 or K03520-K03518-K35190):	cooF	carbon-monoxide dehydrogenase iron sulfur subunit	0	0	1	1	0	0	0	0	0	0	0	0	0	0	0	0	0	0	0	0	0	0	1	0	1	0	0	0	0	0	0	0	0	0	0	0	0	0	1	0	0	0	0	0	0
K03520	Carbon fixation	Wood-Ljungdahl pathway (essential K00192-K00198-K00196 or K03520-K03518-K35190):	coxL, cutL	carbon-monoxide dehydrogenase large subunit	0	0	0	0	0	0	0	0	0	0	2	0	0	1	0	0	0	0	0	0	1	3	0	0	0	0	0	0	0	0	0	0	0	3	1	0	0	0	0	0	1	0	0	0	0
K03519	Carbon fixation	Wood-Ljungdahl pathway (essential K00192-K00198-K00196 or K03520-K03518-K35190):	coxM, cutM	carbon-monoxide dehydrogenase medium subunit	0	0	0	0	0	0	0	0	0	0	1	0	0	0	0	0	0	0	0	0	0	2	0	0	0	0	0	0	0	0	0	0	1	3	1	0	0	1	0	0	0	0	0	0	0
K03518	Carbon fixation	Wood-Ljungdahl pathway (essential K00192-K00198-K00196 or K03520-K03518-K35190):	coxS	carbon-monoxide dehydrogenase small subunit	0	0	2	0	0	0	0	0	0	0	1	0	0	1	0	0	0	0	0	0	0	2	0	0	1	0	0	0	1	0	0	3	4	4	2	0	0	5	5	0	0	0	0	0	0
K14138	Carbon fixation	Wood-Ljungdahl pathway (essential K00192-K00198-K00196 or K03520-K03518-K35190):	acsB	CO-methylating acetyl-CoA synthase	0	0	1	0	0	0	0	0	0	0	0	0	0	0	0	0	0	0	0	0	0	0	0	1	1	0	0	0	0	0	0	0	1	1	0	0	0	0	1	0	1	1	0	0	1
K05299	Carbon fixation	Wood-Ljungdahl pathway (essential K00192-K00198-K00196 or K03520-K03518-K35190):	fdhA1	formate dehydrogenase alpha subunit	0	0	0	0	0	0	0	0	0	0	0	0	0	0	0	0	0	0	0	0	0	0	0	0	1	0	0	0	0	0	0	0	0	0	0	0	0	0	0	0	0	0	0	0	0
K15022	Carbon fixation	Wood-Ljungdahl pathway (essential K00192-K00198-K00196 or K03520-K03518-K35190):	fdhB	formate dehydrogenase beta subunit	0	0	0	0	0	0	0	0	0	0	0	0	0	0	0	0	0	0	0	0	0	0	0	0	0	0	0	0	0	0	0	0	0	0	0	0	0	2	1	0	0	1	0	0	0
K01938	Carbon fixation	Wood-Ljungdahl pathway (essential K00192-K00198-K00196 or K03520-K03518-K35190):	fhs	formate--tetrahydrofolate ligase	0	1	1	1	1	1	1	0	0	1	1	0	0	0	1	0	0	0	1	0	0	0	2	0	1	0	0	0	1	0	0	1	1	1	1	0	0	1	1	0	2	0	0	1	0
K01491	Carbon fixation	Wood-Ljungdahl pathway (essential K00192-K00198-K00196 or K03520-K03518-K35190):	folD	methylenetetrahydrofolate dehydrogenase (NADP+) / methenyltetrahydrofolate cyclohydrolase	0	1	1	1	1	1	0	0	0	0	1	1	1	1	0	0	0	0	1	0	0	0	0	1	0	1	1	2	1	0	1	1	0	1	1	0	1	1	1	1	1	1	0	1	1
K00297	Carbon fixation	Wood-Ljungdahl pathway (essential K00192-K00198-K00196 or K03520-K03518-K35190):	metF, MTHFR	methylenetetrahydrofolate reductase (NADPH)	0	1	1	1	1	0	0	1	0	1	1	1	1	1	1	0	1	0	1	0	1	1	1	1	1	1	2	1	2	1	0	3	2	3	1	0	1	7	2	1	1	0	1	1	1
K01637	Carbon metabolism	Anaplerotic Reactions Glyoxylate shunt (requires both isocitrate lyase and malate synthase)	aceA	isocitrate lyase	0	0	0	0	0	0	0	0	0	0	0	1	1	1	1	0	2	1	0	0	0	0	0	0	0	0	0	0	0	0	0	0	0	1	0	0	0	0	0	0	0	0	0	0	0
K00029	Carbon metabolism	Anaplerotic Reactions Glyoxylate shunt (requires both isocitrate lyase and malate synthase)	maeB	malate dehydrogenase (oxaloacetate-decarboxylating) (NADP+) or 'malic' enzyme	0	0	0	0	0	0	0	0	0	0	2	1	0	1	1	0	2	1	0	0	0	0	0	0	0	1	1	0	0	0	0	0	0	0	0	0	0	0	1	0	0	0	0	0	0
K01638	Carbon metabolism	Anaplerotic Reactions Glyoxylate shunt (requires both isocitrate lyase and malate synthase)	aceB, glcB	malate synthase	0	0	0	0	0	0	0	0	0	0	1	1	1	2	1	0	2	0	0	0	0	1	0	0	0	0	0	0	0	0	0	0	0	1	0	0	0	0	0	0	0	0	0	0	0
K01610	Carbon metabolism	Anaplerotic Reactions Glyoxylate shunt (requires both isocitrate lyase and malate synthase)	pckA	phosphoenolpyruvate carboxykinase (ATP)	0	0	0	0	0	1	0	0	0	0	1	1	0	0	0	0	1	0	0	0	0	0	0	0	1	0	2	1	1	0	1	0	0	3	1	0	0	0	0	0	0	0	0	0	0
K20370	Carbon metabolism	Anaplerotic Reactions Glyoxylate shunt (requires both isocitrate lyase and malate synthase)	PEPCK	phosphoenolpyruvate carboxykinase (diphosphate)	0	0	0	0	0	0	0	0	0	0	0	0	0	0	0	0	0	0	0	0	0	0	0	0	0	0	0	0	0	0	0	0	0	0	0	0	0	0	0	0	0	0	0	0	0
K01596	Carbon metabolism	Anaplerotic Reactions Glyoxylate shunt (requires both isocitrate lyase and malate synthase)	pckA, PEPCK	phosphoenolpyruvate carboxykinase (GTP)	0	0	0	0	0	0	0	1	0	0	0	0	0	1	1	0	0	0	0	0	0	1	1	0	0	0	0	0	0	0	0	0	0	0	0	0	0	1	1	0	0	0	0	0	0
K01595	Carbon metabolism	Anaplerotic Reactions Glyoxylate shunt (requires both isocitrate lyase and malate synthase)	ppc	phosphoenolpyruvate carboxylase	0	0	0	0	0	0	0	0	0	0	0	1	2	1	2	0	2	1	0	0	0	0	1	0	0	0	0	0	0	0	0	1	0	1	1	1	0	0	0	1	0	1	0	0	0
K01958	Carbon metabolism	Anaplerotic Reactions Glyoxylate shunt (requires both isocitrate lyase and malate synthase)	PC, pyc	pyruvate carboxylase	0	0	0	0	0	0	0	0	1	0	0	0	0	0	0	0	0	0	0	0	0	0	0	0	0	0	0	0	0	0	0	0	0	0	0	0	1	0	0	0	0	0	0	0	0
K01959	Carbon metabolism	Anaplerotic Reactions Glyoxylate shunt (requires both isocitrate lyase and malate synthase)	pycA	pyruvate carboxylase subunit A	0	0	0	0	0	0	0	0	0	0	0	0	0	0	0	0	0	0	0	0	0	0	0	0	0	0	0	0	0	0	0	0	0	0	0	0	0	0	0	0	0	0	0	0	0
K01960	Carbon metabolism	Anaplerotic Reactions Glyoxylate shunt (requires both isocitrate lyase and malate synthase)	pycB	pyruvate carboxylase subunit B	0	0	0	0	0	0	0	0	0	0	0	0	0	0	0	0	1	0	0	0	0	0	0	0	0	0	0	0	0	0	0	0	0	0	0	0	0	0	0	1	1	0	0	1	0
K05350	Carbon metabolism	Carbon degradation - beta-glucosidase	bglB	beta-glucosidase	0	0	0	0	0	0	0	0	0	0	0	0	0	1	0	0	0	0	0	0	0	0	0	0	0	0	0	0	0	0	0	1	1	1	0	1	0	0	0	0	0	0	0	0	0
K05349	Carbon metabolism	Carbon degradation - beta-glucosidase	bglX	beta-glucosidase	0	0	0	3	0	0	0	0	0	0	1	5	2	0	0	0	0	2	0	0	0	2	0	0	0	2	2	2	0	0	0	1	0	1	2	0	0	0	0	1	0	0	0	0	0
K20547	Carbon metabolism	Carbon degradation - chitin	NA	basic endochitinase B	0	0	0	0	0	0	0	0	0	0	0	0	0	0	0	0	0	0	0	0	0	0	0	0	0	0	0	0	0	0	0	0	0	0	0	0	0	0	0	0	0	0	0	0	0
K13381	Carbon metabolism	Carbon degradation - chitin	chiA	bifunctional chitinase/lysozyme	0	0	0	0	0	0	0	0	0	0	0	0	0	0	0	0	0	0	0	0	0	0	0	0	0	0	0	0	0	0	0	0	0	0	0	0	0	0	0	0	0	0	0	0	0
K18454	Carbon metabolism	Carbon degradation - chitin	deaA	chitin disaccharide deacetylase	0	0	0	0	0	0	0	0	0	0	0	0	0	0	0	0	0	0	0	0	0	0	0	0	0	0	0	0	0	0	0	0	0	0	0	0	0	0	0	0	0	0	0	0	0
K01183	Carbon metabolism	Carbon degradation - chitin	NA	chitinase	0	0	1	1	4	0	0	0	0	0	0	0	0	0	0	0	0	0	0	0	0	0	0	0	2	0	1	1	0	0	0	0	0	0	0	0	0	0	0	0	0	0	0	0	1
K03478	Carbon metabolism	Carbon degradation - chitin (key enzyme in Vibrio chitin degradation)	chbG	chitin disaccharide deacetylase	0	0	0	0	1	1	0	0	0	0	1	0	0	0	1	0	0	0	0	0	0	1	0	0	0	0	0	0	0	0	0	1	0	0	0	0	0	0	0	1	1	0	0	0	0
K01225	Carbon metabolism	Carbon degradation - Each enzyme taken as a single entity:	CBHA_B	cellulose 1,4-beta-cellobiosidase	0	0	0	0	0	0	0	0	0	0	0	0	0	0	0	0	0	0	0	0	0	0	0	0	0	0	0	0	0	0	0	0	0	0	0	0	0	0	0	0	0	0	0	0	0
K19668	Carbon metabolism	Carbon degradation - Each enzyme taken as a single entity:	CBHC	cellulose 1,4-beta-cellobiosidase	0	0	0	0	0	0	0	0	0	0	0	0	0	0	0	0	0	0	0	0	0	0	0	0	0	0	0	0	0	0	0	0	0	0	0	0	0	0	0	0	0	0	0	0	0
K01213	Carbon metabolism	Carbon degradation - Each enzyme taken as a single entity:	NA	galacturan 1,4-alpha-galacturonidase	0	0	0	0	0	0	0	0	0	0	0	0	0	0	0	0	0	0	0	0	0	0	0	0	0	0	0	0	0	0	0	0	0	0	0	0	0	0	0	0	0	0	0	0	0
K01812	Carbon metabolism	Carbon degradation - Each enzyme taken as a single entity:	uxaC	glucuronate isomerase	0	0	0	1	0	0	0	0	0	0	0	1	1	0	0	0	0	0	0	0	0	0	0	0	0	0	0	0	0	0	0	0	2	0	0	0	0	1	0	0	0	0	0	0	0
K01730	Carbon metabolism	Carbon degradation - Each enzyme taken as a single entity:	ogl	oligogalacturonide lyase	0	0	0	0	0	0	0	0	0	0	0	0	1	0	0	0	0	0	0	0	0	0	0	0	0	0	0	0	0	0	0	0	0	0	0	0	0	0	0	0	0	0	0	0	0
K08679	Carbon metabolism	Carbon degradation - Each enzyme taken as a single entity:	E5.1.3.6	UDP-glucuronate 4-epimerase	0	0	0	0	1	0	0	0	0	0	1	1	1	0	1	1	0	1	0	0	0	0	1	0	0	0	0	0	1	0	0	1	0	1	1	1	1	1	1	0	0	0	0	0	0
K01184	Carbon metabolism	Carbon degradation - galacturonate conversions	NA	polygalacturonase	0	0	0	0	0	0	0	0	0	0	0	0	0	0	0	0	0	0	0	0	0	0	0	0	0	0	0	0	0	0	0	0	0	0	0	0	0	0	0	0	0	0	0	0	0
K01200	Carbon metabolism	Carbon degradation - glycogen	NA	pullulanase	0	0	0	0	0	0	0	1	0	0	0	0	0	0	0	0	0	0	0	0	0	0	0	0	0	1	1	0	0	0	0	0	0	1	0	0	0	0	0	0	0	0	0	0	0
K01207	Carbon metabolism	Carbon degradation - N-acetylglucosides & N-acatetylgalactosides	nagZ	beta-N-acetylhexosaminidase	0	0	0	2	0	1	1	0	0	0	1	1	0	1	1	0	1	1	1	0	0	0	0	0	0	2	1	0	3	0	0	1	0	1	1	1	1	0	1	0	0	0	1	0	0
K01051	Carbon metabolism	Carbon degradation - pectin	NA	pectinesterase	0	0	0	0	0	0	0	0	0	0	0	0	1	0	0	0	0	0	0	0	0	0	0	0	0	0	0	0	0	0	0	0	0	0	0	0	0	0	0	0	0	0	0	0	0
K01176	Carbon metabolism	Carbon degradation - starch	amyA, malS	alpha-amylase	0	0	0	0	0	0	0	0	0	0	0	0	0	0	0	0	0	0	0	0	0	0	0	0	0	0	0	0	0	0	0	0	0	1	1	0	0	0	0	0	0	0	0	0	0
K01178	Carbon metabolism	Carbon degradation - starch	NA	glucoamylase	0	0	0	0	0	0	1	1	0	0	0	0	1	0	0	0	0	0	0	0	0	0	0	1	0	0	0	0	0	0	0	0	0	0	0	0	0	1	0	0	0	0	0	0	0
K17463	Carbon metabolism	Entner-Doudoroff Pathway	dgaF	2-dehydro-3-deoxy-phosphogluconate aldolase	0	0	0	0	0	0	0	0	0	0	0	0	0	0	0	0	0	0	0	0	0	0	0	0	0	0	0	0	0	0	0	0	0	0	0	0	0	0	0	0	0	0	0	0	0
K11395	Carbon metabolism	Entner-Doudoroff Pathway	kdpgA	2-dehydro-3-deoxy-phosphogluconate/2-dehydro-3-deoxy-6-phosphogalactonate aldolase	0	0	0	0	0	0	0	0	0	0	0	0	0	0	0	0	0	0	0	0	0	0	0	0	0	0	0	0	0	0	0	0	0	0	0	0	0	0	0	0	0	0	0	0	0
K01625	Carbon metabolism	Entner-Doudoroff Pathway	eda	2-dehydro-3-deoxyphosphogluconate aldolase / (4S)-4-hydroxy-2-oxoglutarate aldolase	0	0	2	2	1	0	0	0	0	0	1	0	2	0	0	0	2	0	0	0	0	0	0	0	0	0	1	0	0	0	0	2	1	0	1	0	0	1	0	0	0	0	0	0	0
K07404	Carbon metabolism	Entner-Doudoroff Pathway	pgl	6-phosphogluconolactonase	0	0	0	0	0	0	1	0	0	0	0	0	0	0	0	0	1	0	1	0	0	0	0	0	0	0	0	0	0	0	0	0	0	0	0	0	0	0	0	0	0	0	1	0	0
K01057	Carbon metabolism	Entner-Doudoroff Pathway	PGLS, pgl, devB	6-phosphogluconolactonase	0	0	0	0	1	0	0	0	0	0	0	0	1	0	0	0	1	0	1	0	0	1	1	0	0	0	0	0	0	0	0	0	1	0	0	0	0	0	0	0	0	0	1	1	0
K00036	Carbon metabolism	Entner-Doudoroff Pathway	G6PD, zwf	glucose-6-phosphate 1-dehydrogenase	0	0	0	1	1	0	0	0	1	0	0	0	1	0	0	0	2	1	3	0	0	0	0	0	0	0	0	0	0	0	0	1	0	1	1	0	0	0	0	0	0	0	1	1	0
K13937	Carbon metabolism	Entner-Doudoroff Pathway	H6PD	hexose-6-phosphate dehydrogenase	0	0	0	0	0	0	0	0	0	0	0	0	0	0	0	0	0	0	0	0	0	0	0	0	0	0	0	0	0	0	0	0	0	0	0	0	0	0	0	0	0	0	0	0	0
K01690	Carbon metabolism	Entner-Doudoroff Pathway	edd	phosphogluconate dehydratase	0	0	0	0	0	0	0	0	0	0	0	0	1	0	0	0	1	0	0	0	0	0	0	0	0	0	0	0	0	0	0	0	0	0	0	0	0	0	0	0	0	0	0	0	0
K03841	Carbon metabolism	gluconeogenesis	FBP, fbp	fructose-1,6-bisphosphatase I	0	0	0	0	0	0	0	0	0	0	0	0	0	1	3	0	0	1	1	0	0	0	0	0	0	1	1	0	1	0	0	1	0	0	0	0	1	1	0	0	0	0	1	1	0
K01834	Carbon metabolism	glycolysis	PGAM, gpmA	2,3-bisphosphoglycerate-dependent phosphoglycerate mutase	0	0	0	0	1	0	0	1	0	0	1	1	1	1	1	0	0	0	1	0	0	1	0	0	0	0	1	1	0	0	0	0	0	1	1	0	0	0	0	0	0	0	0	0	0
K15633	Carbon metabolism	glycolysis	gpmI	2,3-bisphosphoglycerate-independent phosphoglycerate mutase	0	0	1	1	1	1	1	0	0	0	0	0	0	0	0	1	1	0	0	0	0	0	0	1	1	0	0	0	0	0	0	0	0	0	0	1	1	0	0	0	0	0	0	0	0
K00850	Carbon metabolism	glycolysis	pfkA, PFK	6-phosphofructokinase 1	0	0	1	1	1	1	0	1	0	0	0	0	0	0	0	0	0	0	0	0	1	0	0	1	0	1	0	0	0	0	0	2	0	1	1	0	1	0	1	0	1	0	0	0	0
K01689	Carbon metabolism	glycolysis	ENO, eno	enolase	1	1	1	1	2	1	1	1	2	1	1	1	1	1	1	0	1	0	0	1	2	1	0	0	1	1	1	0	1	1	0	1	1	1	1	1	1	1	1	1	1	0	0	0	2
K01623	Carbon metabolism	glycolysis	ALDO	fructose-bisphosphate aldolase, class I	0	0	0	0	0	0	0	0	1	0	1	0	0	0	0	1	0	1	0	0	0	1	0	0	0	0	0	0	0	0	0	0	0	0	0	0	0	0	0	0	0	0	0	0	0
K01810	Carbon metabolism	glycolysis	GPI, pgi	glucose-6-phosphate isomerase	0	0	0	1	1	0	0	0	0	0	1	1	1	1	1	0	2	1	0	0	0	0	0	0	0	0	0	1	1	0	0	0	0	0	0	1	1	0	0	0	0	1	0	0	0
K00134	Carbon metabolism	glycolysis	GAPDH, gapA	glyceraldehyde 3-phosphate dehydrogenase	0	1	1	1	1	1	0	1	1	1	1	1	1	1	2	1	3	1	2	1	0	2	0	2	1	2	0	1	2	0	1	1	1	1	1	1	2	1	1	0	0	0	1	1	1
K00150	Carbon metabolism	glycolysis	gap2	glyceraldehyde-3-phosphate dehydrogenase (NAD(P))	1	0	0	0	0	0	0	0	0	0	0	0	0	0	0	0	0	0	0	0	0	0	0	0	0	0	0	0	0	0	0	0	0	0	0	0	0	0	0	0	0	0	0	0	0
K01835	Carbon metabolism	glycolysis	pgm	phosphoglucomutase	0	0	0	1	1	0	0	0	0	0	0	0	0	0	0	0	0	0	0	0	0	0	0	0	0	0	0	0	1	0	0	0	0	0	0	1	0	0	0	0	0	0	0	0	0
K00927	Carbon metabolism	glycolysis	PGK, pgk	phosphoglycerate kinase	1	1	1	1	1	1	1	1	1	1	1	1	1	2	1	2	1	0	1	1	0	1	1	1	1	1	1	0	2	1	2	1	1	1	1	1	1	1	1	0	0	0	2	1	0
K00895	Carbon metabolism	glycolysis	pfk	pyrophosphate--fructose-6-phosphate 1-phosphotransferase	0	0	0	0	0	0	0	0	0	0	0	0	0	0	0	0	0	0	0	0	0	0	0	0	0	0	0	0	0	0	0	0	0	0	0	0	0	0	0	0	0	0	0	0	0
K00873	Carbon metabolism	glycolysis	PK, pyk	pyruvate kinase	0	1	1	1	1	1	0	1	1	1	1	1	1	1	1	1	2	0	1	1	1	1	0	1	1	0	1	1	1	0	1	1	1	1	1	3	1	1	0	0	1	1	0	1	0
K01006	Carbon metabolism	glycolysis	ppdK	pyruvate, orthophosphate dikinase	0	1	1	1	1	1	1	1	0	2	1	0	1	1	0	0	0	1	1	1	0	2	0	1	1	1	1	2	1	1	1	1	0	1	1	1	0	1	1	1	1	1	2	1	0
K00122	Carbon metabolism	Mixed Acid Fermentation Formate to CO2 & H2	FDH	formate dehydrogenase	0	0	0	0	0	0	0	0	0	0	0	0	0	0	0	0	0	0	0	0	0	0	0	0	0	0	0	0	0	0	0	0	0	0	0	0	0	0	0	0	0	0	0	0	0
K00124	Carbon metabolism	Mixed Acid Fermentation Formate to CO2 & H2	fdoH	formate dehydrogenase iron-sulfur subunit	0	0	1	0	1	0	1	0	0	0	1	0	0	1	1	0	1	0	0	0	0	0	0	0	2	1	1	2	0	0	0	0	0	0	0	0	0	1	2	0	0	1	0	0	0
K00123	Carbon metabolism	Mixed Acid Fermentation Formate to CO2 & H2	fdoG, fdfH	formate dehydrogenase major subunit	0	0	0	0	0	0	0	0	0	0	0	0	0	0	2	0	0	0	0	0	0	0	0	0	1	0	0	0	1	0	1	0	0	1	0	0	0	1	0	1	1	1	0	0	0
K00126	Carbon metabolism	Mixed Acid Fermentation Formate to CO2 & H2	fdsD	formate dehydrogenase subunit delta	0	0	0	0	0	0	0	0	0	0	0	0	0	0	0	0	0	0	0	0	0	0	0	0	0	0	0	0	0	0	0	0	0	0	0	0	0	0	0	0	0	0	0	0	0
K00127	Carbon metabolism	Mixed Acid Fermentation Formate to CO2 & H2	fdoI	formate dehydrogenase subunit gamma	0	0	1	0	1	0	0	0	0	0	1	0	0	1	1	0	1	0	0	0	0	0	0	0	0	2	1	1	0	0	0	0	1	2	1	0	0	2	1	0	0	0	0	0	1
K00125	Carbon metabolism	Mixed Acid Fermentation Formate to CO2 & H2	fdhB	formate dehydrogenase, beta subunit	1	0	0	0	0	0	0	0	0	0	0	0	0	0	0	0	0	0	0	0	0	0	0	0	0	0	0	0	0	0	0	0	0	0	0	0	0	1	0	0	0	0	0	0	0
K01677	Carbon metabolism	Mixed Acid Fermentation PEP to Succinate via OAA malate & fumarate	fumA	fumarate hydratase subunit alpha	1	1	1	1	0	0	0	0	0	0	0	0	0	0	0	0	0	0	0	0	0	0	0	1	1	0	0	0	0	0	1	0	0	0	0	0	0	1	1	1	0	1	0	0	0
K01678	Carbon metabolism	Mixed Acid Fermentation PEP to Succinate via OAA malate & fumarate	fumB	fumarate hydratase subunit beta	1	0	1	1	0	0	1	0	0	1	0	0	0	0	0	0	0	0	0	0	0	0	1	1	1	0	0	0	0	2	1	0	0	0	0	0	0	1	1	1	0	1	0	0	0
K01676	Carbon metabolism	Mixed Acid Fermentation PEP to Succinate via OAA malate & fumarate	fumA, fumB	fumarate hydratase, class I	0	0	0	0	0	0	0	0	0	0	0	0	0	1	1	0	0	1	0	0	0	1	0	0	0	0	0	0	0	0	0	0	0	0	0	0	0	0	0	0	0	0	0	0	0
K01679	Carbon metabolism	Mixed Acid Fermentation PEP to Succinate via OAA malate & fumarate	fumC	fumarate hydratase, class II	0	0	0	0	1	0	0	1	1	0	1	1	1	1	1	1	1	1	0	0	0	0	0	0	0	1	1	0	1	0	1	0	1	0	0	1	0	0	1	0	0	0	1	1	0
K00244	Carbon metabolism	Mixed Acid Fermentation PEP to Succinate via OAA malate & fumarate	frdA	fumarate reductase flavoprotein subunit	0	0	0	0	0	0	0	0	0	0	0	0	0	0	0	0	0	0	0	0	0	0	0	0	0	0	0	0	0	0	0	0	0	0	0	0	0	0	0	0	0	0	0	0	0
K00245	Carbon metabolism	Mixed Acid Fermentation PEP to Succinate via OAA malate & fumarate	frdB	fumarate reductase iron-sulfur subunit	0	0	1	0	0	0	0	0	0	0	0	0	0	1	0	0	0	0	0	0	0	0	0	0	0	0	0	0	0	0	0	0	0	0	0	0	0	0	0	0	0	0	1	0	0
K00246	Carbon metabolism	Mixed Acid Fermentation PEP to Succinate via OAA malate & fumarate	frdC	fumarate reductase subunit C	0	0	0	0	0	0	0	0	0	0	0	0	0	1	0	0	0	0	0	0	0	0	1	0	0	0	0	0	0	0	0	0	0	0	0	0	0	0	0	0	0	0	1	0	0
K00247	Carbon metabolism	Mixed Acid Fermentation PEP to Succinate via OAA malate & fumarate	frdD	fumarate reductase subunit D	0	0	0	0	0	0	0	0	0	0	0	0	0	0	0	0	0	0	0	0	0	0	0	0	0	0	0	0	0	0	0	0	0	0	0	0	0	0	0	0	0	0	0	1	0
K00024	Carbon metabolism	Mixed Acid Fermentation PEP to Succinate via OAA malate & fumarate	mdh	malate dehydrogenase	0	0	0	0	1	0	0	0	1	0	1	1	1	1	1	0	0	0	1	0	0	1	0	0	0	1	1	0	2	0	0	1	0	1	0	1	0	1	1	1	0	1	0	1	0
K00025	Carbon metabolism	Mixed Acid Fermentation PEP to Succinate via OAA malate & fumarate	MDH1	malate dehydrogenase	0	0	0	0	0	0	0	0	0	0	0	0	0	0	0	0	0	0	0	0	0	0	0	0	0	0	0	0	0	0	0	0	0	0	0	0	0	0	0	0	0	0	0	0	0
K00026	Carbon metabolism	Mixed Acid Fermentation PEP to Succinate via OAA malate & fumarate	MDH2	malate dehydrogenase	0	0	0	0	0	0	0	0	0	0	0	0	0	0	0	0	0	0	0	0	0	0	0	0	0	0	0	0	0	0	0	0	0	0	0	0	0	0	0	0	0	0	0	0	0
K00051	Carbon metabolism	Mixed Acid Fermentation PEP to Succinate via OAA malate & fumarate	NA	malate dehydrogenase (NADP+)	0	0	0	0	0	0	0	0	0	0	0	0	0	0	0	0	0	0	0	0	0	0	0	0	0	0	0	0	0	0	0	0	0	0	0	0	0	0	0	0	0	0	0	0	0
K00116	Carbon metabolism	Mixed Acid Fermentation PEP to Succinate via OAA malate & fumarate	mqo	malate dehydrogenase (quinone)	0	0	0	0	0	0	0	0	0	0	0	0	0	0	0	0	1	0	0	0	0	0	0	0	0	0	0	0	0	0	0	0	0	0	0	0	0	0	0	0	0	0	0	0	0
K01610	Carbon metabolism	Mixed Acid Fermentation PEP to Succinate via OAA malate & fumarate	pckA	phosphoenolpyruvate carboxykinase (ATP)	0	0	0	0	0	1	0	0	0	0	1	1	0	0	0	0	1	0	0	0	0	0	0	0	1	0	2	1	1	0	1	0	0	3	1	0	0	0	0	0	0	0	0	0	0
K20370	Carbon metabolism	Mixed Acid Fermentation PEP to Succinate via OAA malate & fumarate	PEPCK	phosphoenolpyruvate carboxykinase (diphosphate)	0	0	0	0	0	0	0	0	0	0	0	0	0	0	0	0	0	0	0	0	0	0	0	0	0	0	0	0	0	0	0	0	0	0	0	0	0	0	0	0	0	0	0	0	0
K01596	Carbon metabolism	Mixed Acid Fermentation PEP to Succinate via OAA malate & fumarate	pckA, PEPCK	phosphoenolpyruvate carboxykinase (GTP)	0	0	0	0	0	0	0	1	0	0	0	0	0	1	1	0	0	0	0	0	0	1	1	0	0	0	0	0	0	0	0	0	0	0	0	0	0	1	1	0	0	0	0	0	0
K00656	Carbon metabolism	Mixed Acid Fermentation Pyruvate to Formate + Acetyl-CoA	pf1D	formate C-acetyltransferase	0	1	1	0	3	0	0	0	0	0	0	0	0	0	0	0	0	0	0	0	0	0	0	0	2	0	0	0	0	0	0	0	2	0	0	0	0	0	0	0	0	0	0	0	0
K00016	Carbon metabolism	Mixed Acid Fermentation Pyruvate to Lactate	LDH, ldh	L-lactate dehydrogenase	0	1	0	1	1	0	0	1	1	1	0	0	0	0	0	0	0	0	0	0	0	0	0	0	1	0	0	0	0	0	0	1	0	0	1	0	0	0	1	0	0	0	0	0	0
K01067	Carbon metabolism	Mixed Acid Fermentation To Acetate Direct from acetyl-CoA	ACH1	acetyl-CoA hydrolase	0	0	0	0	0	0	0	0	0	0	0	0	0	0	0	0	0	0	0	0	0	0	0	0	0	0	0	0	0	0	0	0	0	0	0	0	0	0	0	0	0	0	0	0	0
K00156	Carbon metabolism	Mixed Acid Fermentation To Acetate Direct from pyruvate	poxB	pyruvate dehydrogenase (quinone)	0	0	0	0	0	0	0	0	0	0	0	0	0	0	0	0	1	0	0	0	0	0	0	0	0	0	0	0	0	0	0	0	0	0	0	0	0	0	0	0	0	0	0	0	0
K01512	Carbon metabolism	Mixed Acid Fermentation To Acetate Direct from pyruvate via Acetyl-P	acyP	acylphosphatase	0	0	0	0	0	0	0	0	0	1	1	1	0	1	1	1	1	0	1	0	1	0	0	0	1	0	0	0	0	0	0	1	0	1	2	0	1	2	1	0	1	1	1	0	1
K00158	Carbon metabolism	Mixed Acid Fermentation To Acetate Direct from pyruvate via Acetyl-P	poxL	pyruvate oxidase	0	0	0	0	0	0	0	0	0	0	0	0	0	0	0	0	0	0	0	0	0	0	0	0	0	0	0	0	0	0	0	0	0	0	0	0	0	0	0	0	0	0	0	0	0
K01512	Carbon metabolism	Mixed Acid Fermentation To Acetate From acetyl-CoA via Acetyl-P	acyP	acylphosphatase	0	0	0	0	0	0	0	0	0	1	1	1	0	1	1	1	1	0	1	0	1	0	0	0	1	0	0	0	0	0	0	1	0	1	2	0	1	2	1	0	1	1	1	0	1
K13788	Carbon metabolism	Mixed Acid Fermentation To Acetate From acetyl-CoA via Acetyl-P	pta	phosphate acetyltransferase	0	0	0	0	0	0	0	0	0	0	0	0	0	0	0	0	1	0	0	0	0	1	0	0	0	0	0	0	0	0	0	0	0	0	0	0	1	0	0	0	0	0	0	0	0
K04020	Carbon metabolism	Mixed Acid Fermentation To Acetate From acetyl-CoA via Acetyl-P	eutD	phosphotransacetylase	0	0	0	0	0	0	0	0	0	0	0	0	0	0	0	0	0	0	0	0	0	0	0	0	0	0	0	0	0	0	0	0	0	0	0	0	0	0	0	0	0	0	0	0	0
K00467	Carbon metabolism	Mixed Acid Fermentation To Acetate From lactate	NA	lactate 2-monooxygenase	0	0	0	0	0	0	0	0	0	0	0	0	0	0	0	0	0	0	0	0	0	0	0	0	0	0	0	0	0	0	0	0	0	0	0	0	0	0	0	0	0	0	0	0	0
K04073	Carbon metabolism	Mixed Acid Fermentation To Ethanol	mhpF	acetaldehyde dehydrogenase	0	0	0	0	0	0	0	0	0	0	0	0	0	0	0	0	0	0	0	0	0	0	0	0	0	0	0	0	0	0	0	0	0	0	0	0	0	0	0	0	0	0	0	0	0
K00132	Carbon metabolism	Mixed Acid Fermentation To Ethanol	NA	acetaldehyde dehydrogenase (acetylating)	0	0	1	0	0	0	0	0	0	0	0	0	0	0	0	0	0	0	0	0	0	0	0	0	0	0	0	0	0	0	0	0	0	0	0	0	0	0	0	0	0	0	0	0	0
K18366	Carbon metabolism	Mixed Acid Fermentation To Ethanol	bphJ, xylQ, nahO, tesF	acetaldehyde/propanal dehydrogenase (acetylating)	0	0	0	0	0	0	0	0	0	0	0	0	0	0	1	0	0	0	0	0	0	0	0	0	0	0	0	0	0	0	0	0	0	0	0	0	0	0	0	0	0	0	0	0	0
K00001	Carbon metabolism	Mixed Acid Fermentation To Ethanol	adh	alcohol dehydrogenase	0	0	0	0	0	0	0	0	0	0	0	0	0	0	0	0	0	0	0	0	0	0	0	0	0	0	0	0	0	0	0	0	0	0	0	0	0	0	0	0	0	0	0	0	0
K04022	Carbon metabolism	Mixed Acid Fermentation To Ethanol	eutG	alcohol dehydrogenase	0	0	0	0	0	0	0	0	0	0	0	0	0	0	0	0	0	0	0	0	0	0	0	0	0	0	0	0	0	0	0	0	0	0	0	0	0	0	0	0	0	0	0	0	0
K13954	Carbon metabolism	Mixed Acid Fermentation To Ethanol	yiaY	alcohol dehydrogenase	0	0	0	0	1	0	0	0	0	0	0	0	0	0	0	0	0	0	0	0	0	0	0	0	0	0	0	0	0	0	0	0	0	0	0	0	0	0	0	0	0	0	0	0	0
K00114	Carbon metabolism	Mixed Acid Fermentation To Ethanol	exaA	alcohol dehydrogenase (cytochrome c)	0	0	0	0	0	0	0	0	0	0	0	0	0	0	3	0	1	0	0	0	0	0	0	0	0	0	0	0	0	0	0	0	0	0	0	0	0	0	0	0	0	0	0	0	0
K00002	Carbon metabolism	Mixed Acid Fermentation To Ethanol	AKR1A1, adh	alcohol dehydrogenase (NADP+)	0	0	0	0	0	0	0	0	0	0	0	0	0	0	0	0	0	0	0	0	0	0	0	0	0	0	0	0	0	0	0	0	0	0	0	0	0	0	0	0	0	0	0	0	0
K13951	Carbon metabolism	Mixed Acid Fermentation To Ethanol	ADH1_7	alcohol dehydrogenase 1/7	0	0	0	0	0	0	0	0	0	0	0	0	0	0	0	0	0	0	0	0	0	0	0	0	0	0	0	0	0	0	0	0	0	0	0	0	0	0	0	0	0	0	0	0	0
K13980	Carbon metabolism	Mixed Acid Fermentation To Ethanol	ADH4	alcohol dehydrogenase 4	0	0	0	0	0	0	0	0	0	0	0	0	0	0	0	0	0	0	0	0	0	0	0	0	0	0	0	0	0	0	0	0	0	0	0	0	0	0	0	0	0	0	0	0	0
K13952	Carbon metabolism	Mixed Acid Fermentation To Ethanol	ADH6	alcohol dehydrogenase 6	0	0	0	0	0	0	0	0	0	0	0	0	0	0	0	0	0	0	0	0	0	0	0	0	0	0	0	0	0	0	0	0	0	0	0	0	0	0	0	0	0	0	0	0	0
K18857	Carbon metabolism	Mixed Acid Fermentation To Ethanol	ADH1	alcohol dehydrogenase class-P	0	0	0	0	0	0	0	0	0	0	0	0	0	0	0	0	0	0	0	0	0	0	0	0	0	0	0	0	0	0	0	0	0	0	0	0	0	0	0	0	0	0	0	0	0
K13953	Carbon metabolism	Mixed Acid Fermentation To Ethanol	adhP	alcohol dehydrogenase, propanol-preferring	0	0	0	0	0	0	0	0	0	0	0	2	1	1	0	0	1	1	1	0	0	1	0	0	0	0	0	0	0	0	1	1	0	1	0	0	0	1	1	0	0	0	0	0	0
K00138	Carbon metabolism	Mixed Acid Fermentation To Ethanol	aldB	aldehyde dehydrogenase	0	0	0	0	0	0	0	0	0	0	0	2	1	0	1	0	0	1	0	0	0	0	0	0	0	0	0	0	0	0	0	0	0	0	0	0	0	0	0	0	0	0	0	0	0
K04021	Carbon metabolism	Mixed Acid Fermentation To Ethanol	eutE	aldehyde dehydrogenase (acetylating)	0	0	0	0	0	0	0	0	1	0	0	0	0	0	0	0	0	0	0	0	0	0	0	0	0	0	0	0	0	0	0	0	1	0	0	0	0	0	0	0	0	0	0	0	0
K00129	Carbon metabolism	Mixed Acid Fermentation To Ethanol	ALDH3	aldehyde dehydrogenase (NAD(P)+)	0	0	0	0	0	0	0	0	0	0	0	0	0	0	0	0	0	0	0	0	0	0	0	0	0	0	0	0	0	0	0	0	0	0	0	0	0	0	0	0	0	0	0	0	0
K00128	Carbon metabolism	Mixed Acid Fermentation To Ethanol	ALDH	aldehyde dehydrogenase (NAD+)	0	0	0	0	0	0	0	0	0	0	0	0	0	0	0	0	0	0	0	0	0	0	0	0	0	0	0	0	2	0	0	0	0	0	0	0	0	0	0	0	0	0	0	0	0
K00149	Carbon metabolism	Mixed Acid Fermentation To Ethanol	ALDH9A1	aldehyde dehydrogenase (NAD+)	0	0	0	0	0	0	0	0	0	0	0	0	0	0	0	0	0	0	0	0	0	0	0	0	0	0	0	0	0	0	0	0	0	0	0	0	0	0	0	0	0	0	0	0	0
K14085	Carbon metabolism	Mixed Acid Fermentation To Ethanol	ALDH7A1	aldehyde dehydrogenase family 7 member A1	0	0	0	0	0	0	0	0	0	0	0	0	0	0	0	0	0	0	0	0	0	0	0	0	0	0	0	0	0	0	0	0	0	0	0	0	0	0	0	0	0	0	0	0	0
K14028	Carbon metabolism	Mixed Acid Fermentation To Ethanol	mdh1, mxaF	methanol dehydrogenase (cytochrome c) subunit 1	0	0	0	0	0	0	0	0	0	0	0	0	0	0	1	0	0	0	0	0	0	0	0	0	0	0	0	0	0	0	0	0	0	0	0	0	0	0	0	0	0	0	0	0	0
K14029	Carbon metabolism	Mixed Acid Fermentation To Ethanol	mdh2, mxaI	methanol dehydrogenase (cytochrome c) subunit 2	0	0	0	0	0	0	0	0	0	0	0	0	0	0	1	0	0	0	0	0	0	0	0	0	0	0	0	0	0	0	0	0	0	0	0	0	0	0	0	0	0	0	0	0	0
K00121	Carbon metabolism	Mixed Acid Fermentation To Ethanol	frmA, ADH5, adhC	S-(hydroxymethyl)glutathione dehydrogenase / alcohol dehydrogenase	0	0	0	0	0	0	0	0	0	0	0	1	1	0	0	0	1	1	0	0	0	0	0	0	0	0	0	0	0	0	0	0	0	0	0	0	0	0	0	0	0	0	0	0	0
K17865	Carbon metabolism	Pyruvate fermentation to butyrate	croR	3-hydroxybutyryl-CoA dehydratase	0	0	1	0	0	1	0	0	0	0	1	0	0	0	0	0	1	0	0	0	0	0	0	0	0	0	0	0	0	0	0	0	0	0	0	0	0	1	1	0	0	0	0	0	0
K00074	Carbon metabolism	Pyruvate fermentation to butyrate	paaH, hbd, fadB, mmgB	3-hydroxybutyryl-CoA dehydrogenase [EC:1.1.1.157]	0	0	4	0	0	1	1	0	0	1	2	1	1	1	0	0	3	0	2	0	1	1	0	0	3	1	1	1	4	0	1	1	1	2	0	1	0	5	2	0	0	1	1	0	0
K00929	Carbon metabolism	Pyruvate fermentation to butyrate	E2.7.2.7, buk	butyrate kinase [EC:2.7.2.7]	0	0	1	1	0	2	2	0	0	0	0	0	0	0	0	0	0	0	0	0	0	0	0	0	0	0	0	0	0	0	0	0	0	0	0	0	0	0	0	0	0	0	0	0	0
K17829	Carbon metabolism	Pyruvate fermentation to butyrate	ccrA	crotonyl-CoA reductase	0	0	0	0	0	0	0	0	0	0	0	0	0	0	0	0	0	0	0	0	0	0	0	0	0	0	0	0	0	0	0	0	0	0	0	0	0	0	0	0	0	0	0	0	0
K00209	Carbon metabolism	Pyruvate fermentation to butyrate	fabV, ter	enoyl-[acyl-carrier protein] reductase / trans-2-enoyl-CoA reductase (NAD+)	0	0	0	0	1	0	0	0	0	0	0	0	0	0	0	0	2	0	0	0	0	0	0	0	0	0	0	0	0	0	0	0	0	0	0	0	0	0	0	0	0	0	0	0	0
K00634	Carbon metabolism	Pyruvate fermentation to butyrate	ptb	phosphate butyryltransferase [EC:2.3.1.19]	0	0	0	0	0	1	0	0	0	0	0	0	0	0	0	0	0	0	0	0	0	0	0	0	0	0	0	0	0	0	0	0	0	0	0	0	0	0	0	0	0	0	0	0	0
K00176	Carbon metabolism	TCA cycle	korD, oorD	2-oxoglutarate ferredoxin oxidoreductase subunit delta	0	0	3	0	1	1	1	0	0	0	0	0	0	0	0	0	0	0	0	0	0	0	0	2	3	1	1	0	0	0	0	1	0	1	1	0	0	3	3	0	0	0	0	0	0
K00177	Carbon metabolism	TCA cycle	korC, oorC	2-oxoglutarate ferredoxin oxidoreductase subunit gamma	0	0	3	1	1	1	1	1	0	0	0	0	0	0	0	0	0	0	0	0	0	0	0	2	4	1	1	0	0	0	0	1	0	1	1	0	0	5	3	0	0	0	0	0	1
K00174	Carbon metabolism	TCA cycle	korA, oorA, oforA	2-oxoglutarate/2-oxoacid ferredoxin oxidoreductase subunit alpha	1	0	6	2	2	3	2	1	0	0	0	1	0	1	0	0	0	0	0	0	0	1	0	3	5	1	2	1	2	0	1	3	1	3	2	0	1	7	4	0	1	2	0	0	1
K00175	Carbon metabolism	TCA cycle	korB, oorB, oforB	2-oxoglutarate/2-oxoacid ferredoxin oxidoreductase subunit beta	1	0	4	2	2	3	2	1	1	0	0	1	0	1	0	0	0	0	0	0	0	1	0	2	4	1	2	1	2	0	1	2	1	2	2	0	1	6	4	0	1	2	0	0	0
K01681	Carbon metabolism	TCA cycle	ACO, acnA	aconitate hydratase	0	0	0	0	0	0	0	1	0	0	2	1	2	1	0	1	1	1	0	0	0	1	1	0	0	0	0	0	1	0	1	0	1	1	1	0	0	0	0	0	0	0	0	0	0
K01682	Carbon metabolism	TCA cycle	acnB	aconitate hydratase 2 / 2-methylisocitrate dehydratase	0	0	0	0	0	0	0	0	0	0	0	0	0	0	0	0	1	0	0	0	0	0	0	0	0	0	0	0	0	0	0	0	0	0	0	0	0	0	0	0	0	0	0	0	0
K01647	Carbon metabolism	TCA cycle	CS, gltA	citrate synthase	0	0	0	0	1	0	0	1	1	0	1	0	0	1	1	0	1	1	1	0	2	0	0	0	0	1	0	1	2	0	1	1	1	2	1	0	0	1	1	0	0	0	0	1	0
K01677	Carbon metabolism	TCA cycle	fumA	fumarate hydratase subunit alpha	1	1	1	1	0	0	0	0	0	0	0	0	0	0	0	0	0	0	0	0	0	0	0	1	1	0	0	0	0	0	1	0	0	0	0	0	0	1	1	1	0	1	0	0	0
K01678	Carbon metabolism	TCA cycle	fumB	fumarate hydratase subunit beta	1	0	1	1	0	0	1	0	0	1	0	0	0	0	0	0	0	0	0	0	0	0	1	1	1	0	0	0	0	2	1	0	0	0	0	0	0	1	1	1	0	1	0	0	0
K01679	Carbon metabolism	TCA cycle	fumC	fumarate hydratase, class II	0	0	0	0	1	0	0	1	1	0	1	1	1	1	1	1	1	1	0	0	0	0	0	0	0	1	1	0	1	0	1	0	1	0	0	1	0	0	1	0	0	0	1	1	0
K00244	Carbon metabolism	TCA cycle	frdA	fumarate reductase flavoprotein subunit	0	0	0	0	0	0	0	0	0	0	0	0	0	0	0	0	0	0	0	0	0	0	0	0	0	0	0	0	0	0	0	0	0	0	0	0	0	0	0	0	0	0	0	0	0
K00245	Carbon metabolism	TCA cycle	frdB	fumarate reductase iron-sulfur subunit	0	0	1	0	0	0	0	0	0	0	0	0	0	1	0	0	0	0	0	0	0	0	0	0	0	0	0	0	0	0	0	0	0	0	0	0	0	0	0	0	0	0	1	0	0
K00246	Carbon metabolism	TCA cycle	frdC	fumarate reductase subunit C	0	0	0	0	0	0	0	0	0	0	0	0	0	1	0	0	0	0	0	0	0	0	1	0	0	0	0	0	0	0	0	0	0	0	0	0	0	0	0	0	0	0	1	0	0
K00247	Carbon metabolism	TCA cycle	frdD	fumarate reductase subunit D	0	0	0	0	0	0	0	0	0	0	0	0	0	0	0	0	0	0	0	0	0	0	0	0	0	0	0	0	0	0	0	0	0	0	0	0	0	0	0	0	0	0	0	1	0
K00031	Carbon metabolism	TCA cycle	IDH1, IDH2, icd	isocitrate dehydrogenase	1	0	0	0	0	0	0	0	1	0	2	1	1	1	1	0	1	0	0	0	0	1	1	0	0	1	0	1	2	0	1	1	0	1	2	1	0	1	0	1	0	1	0	0	2
K00030	Carbon metabolism	TCA cycle	IDH3	isocitrate dehydrogenase (NAD+)	0	0	1	1	1	0	0	1	0	0	0	0	0	0	1	0	0	0	0	0	0	0	1	0	0	1	0	0	0	0	0	0	0	0	0	0	1	0	0	0	0	0	0	0	1
K17753	Carbon metabolism	TCA cycle	HICDH	isocitrate--homoisocitrate dehydrogenase	0	0	0	0	0	0	0	0	0	0	0	0	0	0	0	0	0	0	0	0	0	0	0	0	0	0	0	0	0	0	0	0	0	0	0	0	0	0	0	0	0	0	0	0	0
K00024	Carbon metabolism	TCA cycle	mdh	malate dehydrogenase	0	0	0	0	1	0	0	0	1	0	1	1	1	1	1	0	0	0	1	0	0	1	0	0	0	1	1	0	2	0	0	1	0	1	0	1	0	1	1	1	0	1	0	1	0
K00024	Carbon metabolism	TCA cycle	mdh	malate dehydrogenase	0	0	0	0	1	0	0	0	1	0	1	1	1	1	1	0	0	0	1	0	0	1	0	0	0	1	1	0	2	0	0	1	0	1	0	1	0	1	1	1	0	1	0	1	0
K00025	Carbon metabolism	TCA cycle	MDH1	malate dehydrogenase	0	0	0	0	0	0	0	0	0	0	0	0	0	0	0	0	0	0	0	0	0	0	0	0	0	0	0	0	0	0	0	0	0	0	0	0	0	0	0	0	0	0	0	0	0
K00026	Carbon metabolism	TCA cycle	MDH2	malate dehydrogenase	0	0	0	0	0	0	0	0	0	0	0	0	0	0	0	0	0	0	0	0	0	0	0	0	0	0	0	0	0	0	0	0	0	0	0	0	0	0	0	0	0	0	0	0	0
K00116	Carbon metabolism	TCA cycle	mqo	malate dehydrogenase (quinone)	0	0	0	0	0	0	0	0	0	0	0	0	0	0	0	0	1	0	0	0	0	0	0	0	0	0	0	0	0	0	0	0	0	0	0	0	0	0	0	0	0	0	0	0	0
K00236	Carbon metabolism	TCA cycle	SDHC, SDH3	succinate dehydrogenase (ubiquinone) cytochrome b560 subunit	0	0	0	0	0	0	0	0	0	0	0	0	0	0	0	0	0	0	0	0	0	0	0	0	0	0	0	0	0	0	0	0	0	0	0	0	0	0	0	0	0	0	0	0	0
K00234	Carbon metabolism	TCA cycle	SDHA, SDH1	succinate dehydrogenase (ubiquinone) flavoprotein subunit	0	0	0	0	0	0	0	0	0	0	0	0	0	0	0	0	0	0	0	0	0	0	0	0	0	0	0	0	0	0	0	0	0	0	0	0	0	0	0	0	0	0	0	0	0
K00235	Carbon metabolism	TCA cycle	SDHB, SDH2	succinate dehydrogenase (ubiquinone) iron-sulfur subunit	0	0	0	0	0	0	0	0	0	0	0	0	0	0	0	0	0	0	0	0	0	0	0	0	0	0	0	0	0	0	0	0	0	0	0	0	0	0	0	0	0	0	0	0	0
K00237	Carbon metabolism	TCA cycle	SDHD, SDH4	succinate dehydrogenase (ubiquinone) membrane anchor subunit	0	0	0	0	0	0	0	0	0	0	0	0	0	0	0	0	0	0	0	0	0	0	0	0	0	0	0	0	0	0	0	0	0	0	0	0	0	0	0	0	0	0	0	0	0
K00241	Carbon metabolism	TCA cycle	sdhC, frdC	succinate dehydrogenase / fumarate reductase, cytochrome b subunit	0	0	0	0	0	0	0	1	0	0	1	1	0	1	1	0	1	0	1	0	0	1	0	0	0	1	1	1	2	0	1	0	0	0	0	0	0	0	1	0	0	0	0	0	0
K00239	Carbon metabolism	TCA cycle	sdhA, frdA	succinate dehydrogenase / fumarate reductase, flavoprotein subunit	1	0	1	0	0	0	0	1	0	0	1	1	1	0	1	1	0	1	1	0	1	1	0	0	0	1	1	1	2	0	0	2	1	1	1	0	0	2	2	0	0	1	0	0	0
K00240	Carbon metabolism	TCA cycle	sdhB, frdB	succinate dehydrogenase / fumarate reductase, iron-sulfur subunit	1	0	2	0	0	0	0	1	1	0	1	1	1	2	1	1	1	1	1	0	1	1	0	0	0	1	1	2	2	0	1	2	1	1	2	1	0	2	2	0	0	1	1	0	0
K00242	Carbon metabolism	TCA cycle	sdhD, frdD	succinate dehydrogenase / fumarate reductase, membrane anchor subunit	0	0	0	0	0	0	0	0	0	0	1	1	0	1	1	0	1	0	0	0	0	0	0	0	0	0	0	0	0	0	0	2	0	1	1	1	0	0	0	0	0	0	0	0	0
K01899	Carbon metabolism	TCA cycle	LSC1	succinyl-CoA synthetase alpha subunit	0	0	0	0	0	0	0	0	0	0	0	0	0	0	0	0	0	0	0	0	0	0	0	0	0	0	0	0	0	0	0	0	0	0	0	0	0	0	0	0	0	0	0	0	0
K01902	Carbon metabolism	TCA cycle	sucD	succinyl-CoA synthetase alpha subunit	0	0	2	0	0	0	1	1	0	0	1	1	1	0	2	0	1	0	0	0	0	1	1	1	1	1	1	1	2	1	1	1	0	1	1	0	0	1	1	0	1	0	0	0	1
K01900	Carbon metabolism	TCA cycle	LSC2	succinyl-CoA synthetase beta subunit	0	0	0	0	0	0	0	0	0	0	0	0	0	0	0	0	0	0	0	0	0	0	0	0	0	0	0	0	0	0	0	0	0	0	0	0	0	0	0	0	0	0	0	0	0
K01903	Carbon metabolism	TCA cycle	sucC	succinyl-CoA synthetase beta subunit	0	0	0	0	0	0	0	0	0	1	1	1	0	1	1	1	1	0	0	0	0	0	0	0	0	1	1	1	2	0	0	1	0	1	1	0	0	1	1	0	0	0	0	0	0
K18118	Carbon metabolism	TCA cycle	aarC, cat1	succinyl-CoA:acetate CoA-transferase	0	0	0	0	1	0	0	0	0	0	0	1	1	0	0	0	1	1	0	0	0	0	0	0	0	0	0	0	0	0	0	0	0	0	0	0	0	0	0	0	0	0	0	0	0
K06350	Cell growth	NA	kipA	antagonist of KipI	0	0	1	0	0	0	0	0	0	0	0	0	0	0	0	0	0	0	1	0	0	0	0	0	0	0	0	0	0	0	0	0	0	0	0	0	0	0	0	0	0	0	0	0	0
K06351	Cell growth	NA	kipI	inhibitor of KinA	0	0	1	0	0	1	0	0	0	0	0	0	0	0	0	0	0	0	1	0	0	0	0	0	1	0	0	0	0	0	0	0	0	1	1	0	0	1	0	0	0	0	1	0	0
K06349	Cell growth	NA	kbaA	KinB signaling pathway activation protein	0	0	0	0	0	0	0	0	0	0	0	0	0	0	0	0	0	0	0	0	0	0	0	0	0	0	0	0	0	0	0	0	0	0	0	0	0	0	0	0	0	0	0	0	0
K06348	Cell growth	NA	kapD	sporulation inhibitor KapD	0	0	0	0	0	0	0	0	0	0	0	0	0	0	0	0	0	0	0	0	0	0	0	0	0	0	0	0	0	0	0	0	0	0	0	0	0	0	0	0	0	0	0	0	0
K12687	Cell process	Biofilm formation	flu	antigen 43	0	0	0	0	0	0	0	0	0	0	0	0	0	0	0	0	0	0	0	0	0	0	0	0	0	0	0	0	0	0	0	0	0	0	0	0	0	0	0	0	0	0	0	0	0
K11931	Cell process	Biofilm formation	pgaB	biofilm PGA synthesis lipoprotein PgaB	0	0	0	0	1	0	0	0	0	0	0	0	0	0	0	0	0	0	0	0	0	0	0	0	0	0	0	0	0	0	0	0	0	0	0	0	0	0	0	0	0	0	0	0	0
K11936	Cell process	Biofilm formation	pgaC	biofilm PGA synthesis N-glycosyltransferase PgaC	0	0	0	0	1	0	0	0	0	0	0	0	0	0	0	0	0	0	0	0	0	0	0	0	0	0	0	0	0	0	0	0	0	0	0	0	0	0	0	0	0	0	0	0	0
K11935	Cell process	Biofilm formation	pgaA	biofilm PGA synthesis protein PgaA	0	0	0	0	0	0	0	0	0	0	0	0	0	0	0	0	0	0	0	0	0	0	0	0	0	0	0	0	0	0	0	0	0	0	0	0	0	0	0	0	0	0	0	0	0
K11937	Cell process	Biofilm formation	pgaD	biofilm PGA synthesis protein PgaD	0	0	0	0	1	0	0	0	0	0	0	0	0	0	0	0	0	0	0	0	0	0	0	0	0	0	0	0	0	0	0	0	0	0	0	0	0	0	0	0	0	0	0	0	0
K12148	Cell process	Biofilm formation	bssS	biofilm regulator BssS	0	0	0	0	0	0	0	0	0	0	0	0	0	0	0	0	0	0	0	0	0	0	0	0	0	0	0	0	0	0	0	0	0	0	0	0	0	0	0	0	0	0	0	0	0
K04336	Cell process	Biofilm formation	csgC	curli production protein	0	0	0	0	0	0	0	0	0	0	0	0	0	0	0	0	0	0	0	0	0	0	0	0	0	0	0	0	0	0	0	0	0	0	0	0	0	0	0	0	0	0	0	0	0
K13654	Cell process	Biofilm formation	mcbR	GntR family transcriptional regulator, colanic acid and biofilm gene transcriptional regulator	0	0	0	0	0	0	0	0	0	0	0	0	0	0	0	0	0	0	0	0	0	0	0	0	0	0	0	0	0	0	0	0	0	0	0	0	0	0	0	0	0	0	0	0	0
K04334	Cell process	Biofilm formation	csgA	major curlin subunit	0	0	0	0	0	0	0	0	0	0	0	0	0	0	0	0	0	0	0	0	0	0	0	0	0	0	0	0	0	0	0	0	0	0	0	0	0	0	0	0	0	0	0	0	0
K04335	Cell process	Biofilm formation	csgB	minor curlin subunit	0	0	0	0	0	0	0	0	0	0	0	0	0	0	0	0	0	0	0	0	0	0	0	0	0	0	0	0	0	0	0	0	0	0	0	0	0	0	0	0	0	0	0	0	0
K13650	Cell process	Biofilm formation	mcbA	MqsR-controlled colanic acid and biofilm protein A	0	0	0	0	0	0	0	0	0	0	0	0	0	0	0	0	0	0	0	0	0	0	0	0	0	0	0	0	0	0	0	0	0	0	0	0	0	0	0	0	0	0	0	0	0
K08480	Cell process	Circadian rhythm	kaiA	circadian clock protein KaiA	0	0	0	0	0	0	0	0	0	0	0	0	0	0	0	0	0	0	0	0	0	0	0	0	0	0	0	0	0	0	0	0	0	0	0	0	0	0	0	0	0	0	0	0	0
K08481	Cell process	Circadian rhythm	kaiB	circadian clock protein KaiB	0	0	0	0	0	0	0	0	0	0	0	0	0	0	0	0	0	0	2	0	0	0	0	0	0	0	0	0	0	0	0	0	0	0	0	0	0	0	0	0	0	0	0	0	0
K08482	Cell process	Circadian rhythm	kai	circadian clock protein KaiC	0	0	0	0	0	0	0	0	1	0	0	0	0	0	0	0	0	0	2	0	0	0	0	0	0	0	0	0	0	0	0	0	0	0	0	0	0	0	0	0	1	0	0	0	0
pfam12617	Cell process	Circadian rhythm	ldpAC	Iron-Sulfur binding protein C terminal	0	0	0	0	0	0	0	0	0	0	0	0	0	0	0	0	0	0	0	0	0	0	0	0	0	0	0	0	0	0	0	0	0	0	0	0	0	0	0	0	0	0	0	0	0
K08479	Cell process	Circadian rhythm	sasA	two-component system, OmpR family, clock-associated histidine kinase SasA	0	0	0	0	0	0	0	0	0	0	0	0	0	0	0	0	0	0	0	0	0	0	0	0	0	0	0	0	0	0	0	0	0	0	0	0	0	0	0	0	0	0	0	0	0
K10697	Cell process	Circadian rhythm	rpaA	two-component system, OmpR family, response regulator RpaA	0	0	0	0	0	0	0	0	0	0	0	0	0	0	0	0	0	0	0	0	0	0	0	0	0	0	0	0	0	0	0	0	0	0	0	0	0	0	0	0	0	0	0	0	0
K11329	Cell process	Circadian rhythm	rpaB	two-component system, OmpR family, response regulator RpaB	0	0	0	0	0	0	0	0	0	0	0	0	0	0	0	0	0	0	0	0	0	0	0	0	0	0	0	0	0	0	0	0	0	0	0	0	0	0	0	0	0	0	0	0	0
K15012	Cell process	Circadian rhythm	regA, regR, actR	two-component system, response regulator RegA	0	0	0	0	0	0	0	0	0	0	1	1	1	0	1	0	1	0	0	0	0	0	0	0	0	0	0	0	0	0	0	0	0	0	0	0	0	0	0	0	0	0	0	0	0
K11356	Cell process	Circadian rhythm	cikA	two-component system, sensor histidine kinase and response regulator	0	0	0	0	0	0	0	0	0	0	0	0	0	0	0	0	0	0	0	0	0	0	0	0	0	0	0	0	0	0	0	0	0	0	0	0	0	0	0	0	0	0	0	0	0
K15011	Cell process	Circadian rhythm	regB, regS, actS	two-component system, sensor histidine kinase RegB	0	0	0	0	0	0	0	0	0	0	1	1	2	0	1	0	1	0	0	0	0	0	0	0	0	0	0	0	0	0	0	0	1	0	0	0	0	0	0	0	0	0	0	0	0
K12292	Cell process	Competence-related DNA transporter Additional competence factors	ABCC-BAC.COMA, comA	ATP-binding cassette, subfamily C, bacterial, competence factor transporting protein	0	0	0	0	0	0	0	0	0	0	0	0	0	0	0	0	0	0	0	0	0	0	0	0	0	0	0	0	0	0	0	0	0	0	0	0	0	0	0	0	0	0	0	0	0
K12293	Cell process	Competence-related DNA transporter Additional competence factors	comB	competence factor transport accessory protein ComB	0	0	0	0	0	0	0	0	0	0	0	0	0	0	0	0	0	0	0	0	0	0	0	0	0	0	0	0	0	0	0	0	0	0	0	0	0	0	0	0	0	0	0	0	0
K12296	Cell process	Competence-related DNA transporter Additional competence factors	comX1_2	competence protein ComX	0	0	0	0	0	0	0	0	0	0	0	0	0	0	0	0	0	0	0	0	0	0	0	0	0	0	0	0	0	0	0	0	0	0	0	0	0	0	0	0	0	0	0	0	0
K12415	Cell process	Competence-related DNA transporter Additional competence factors	comC	competence-stimulating peptide	0	0	0	0	0	0	0	0	0	0	0	0	0	0	0	0	0	0	0	0	0	0	0	0	0	0	0	0	0	0	0	0	0	0	0	0	0	0	0	0	0	0	0	0	0
K12295	Cell process	Competence-related DNA transporter Additional competence factors	comE	two-component system, AgrA family, response regulator ComE	0	0	0	0	0	0	0	0	0	0	0	0	0	0	0	0	0	0	0	0	0	0	0	0	0	0	0	0	0	0	0	0	0	0	0	0	0	0	0	0	0	0	0	0	0
K12294	Cell process	Competence-related DNA transporter Additional competence factors	comD	two-component system, AgrA family, sensor histidine kinase ComD	0	0	0	0	0	0	0	0	0	0	0	0	0	0	0	0	0	0	0	0	0	0	0	0	0	0	0	0	0	0	0	0	0	0	0	0	0	0	0	0	0	0	0	0	0
K07680	Cell process	Competence-related DNA transporter Additional competence factors	comP	two-component system, NarL family, sensor histidine kinase ComP	0	0	0	0	0	0	0	0	0	0	0	0	0	0	0	0	0	0	0	0	0	0	0	0	0	0	0	0	0	0	0	0	0	0	1	0	0	0	0	0	0	0	0	0	0
K02237	Cell process	Competence-related DNA transporter Core components	comEA	competence protein ComEA	0	1	1	1	1	1	1	1	0	0	0	0	0	0	1	1	1	1	1	0	1	1	1	1	1	0	1	0	1	1	0	1	0	0	2	1	1	1	0	0	2	0	1	0	0
K02238	Cell process	Competence-related DNA transporter Core components	comEC	competence protein ComEC	0	1	1	1	2	1	1	2	0	1	1	0	1	1	1	1	1	1	2	0	1	1	2	1	2	0	2	1	2	1	3	1	2	1	1	3	1	1	1	1	2	1	1	2	0
K02239	Cell process	Competence-related DNA transporter Core components	comER	competence protein ComER	0	0	0	0	0	0	0	0	0	0	0	0	0	0	0	0	0	0	0	0	0	0	0	0	0	0	0	0	0	0	0	0	0	0	0	0	0	0	0	0	0	0	0	0	0
K02240	Cell process	Competence-related DNA transporter Core components	comFA	competence protein ComFA	0	0	0	0	0	0	0	0	0	0	0	0	0	0	0	0	0	0	0	0	0	0	0	0	0	0	0	0	0	0	0	0	0	0	0	0	0	0	0	0	0	0	0	0	0
K02241	Cell process	Competence-related DNA transporter Core components	comFB	competence protein ComFB	0	0	1	0	1	1	0	0	0	0	0	0	0	0	0	0	0	0	0	0	0	0	0	1	0	0	0	0	0	0	0	0	0	0	0	0	0	0	0	0	0	0	0	0	0
K02242	Cell process	Competence-related DNA transporter Core components	comFC	competence protein ComFC	0	1	1	1	1	1	0	1	0	0	1	0	0	1	1	1	0	1	0	0	0	0	0	1	0	1	1	1	2	1	0	1	1	1	1	1	1	1	1	1	0	0	0	1	1
K02243	Cell process	Competence-related DNA transporter Core components	comGA	competence protein ComGA	0	0	0	0	0	0	0	0	0	0	0	0	0	0	0	0	0	0	0	0	0	0	0	0	0	0	0	0	0	0	0	0	0	0	0	0	0	0	0	0	0	0	0	0	0
K02244	Cell process	Competence-related DNA transporter Core components	comGB	competence protein ComGB	0	0	0	0	0	0	0	0	0	0	0	0	0	0	0	0	0	0	0	0	0	0	0	0	0	0	0	0	0	0	0	0	0	0	0	0	0	0	0	0	0	0	0	0	0
K02245	Cell process	Competence-related DNA transporter Core components	comGC	competence protein ComGC	0	0	0	0	0	0	0	0	0	0	0	0	0	0	0	0	0	0	0	0	0	0	0	0	0	0	0	0	0	0	0	0	0	0	0	0	0	0	0	0	0	0	0	0	0
K02246	Cell process	Competence-related DNA transporter Core components	comGD	competence protein ComGD	0	0	0	0	0	0	0	0	0	0	0	0	0	0	0	0	0	0	0	0	0	0	0	0	0	0	0	0	0	0	0	0	0	0	0	0	0	0	0	0	0	0	0	0	0
K02247	Cell process	Competence-related DNA transporter Core components	comGE	competence protein ComGE	0	0	0	0	0	0	0	0	0	0	0	0	0	0	0	0	0	0	0	0	0	0	0	0	0	0	0	0	0	0	0	0	0	0	0	0	0	0	0	0	0	0	0	0	0
K02248	Cell process	Competence-related DNA transporter Core components	comGF	competence protein ComGF	0	0	0	0	0	0	0	0	0	0	0	0	0	0	0	0	0	0	0	0	0	0	0	0	0	0	0	0	0	0	0	0	0	0	0	0	0	0	0	0	0	0	0	0	0
K02249	Cell process	Competence-related DNA transporter Core components	comGG	competence protein ComGG	0	0	0	0	0	0	0	0	0	0	0	0	0	0	0	0	0	0	0	0	0	0	0	0	0	0	0	0	0	0	0	0	0	0	0	0	0	0	0	0	0	0	0	0	0
K01493	Cell process	Competence-related DNA transporter Core components	comEB	dCMP deaminase	0	0	1	1	1	1	1	1	0	1	0	0	0	0	0	0	0	0	1	0	0	0	0	0	1	1	0	0	1	1	0	0	0	0	1	0	1	1	1	1	0	0	0	1	1
K02250	Cell process	Competence-related DNA transporter Related components	comK	competence protein ComK	0	0	0	0	0	0	0	0	0	0	0	0	0	0	0	0	0	0	0	0	0	0	0	0	0	0	0	0	0	0	0	0	0	0	0	0	0	0	0	0	0	0	0	0	0
K02251	Cell process	Competence-related DNA transporter Related components	comQ	competence protein ComQ	0	0	0	0	0	0	0	0	0	0	0	0	0	0	0	0	0	0	0	0	0	0	0	0	0	0	0	0	0	0	0	0	0	0	0	0	0	0	0	0	0	0	0	0	0
K02252	Cell process	Competence-related DNA transporter Related components	comS	competence protein ComS	0	0	0	0	0	0	0	0	0	0	0	0	0	0	0	0	0	0	0	0	0	0	0	0	0	0	0	0	0	0	0	0	0	0	0	0	0	0	0	0	0	0	0	0	0
K02253	Cell process	Competence-related DNA transporter Related components	comX	competence protein ComX	0	0	0	0	0	0	0	0	0	0	0	0	0	0	0	0	0	0	0	0	0	0	0	0	0	0	0	0	0	0	0	0	0	0	0	0	0	0	0	0	0	0	0	0	0
K02254	Cell process	Competence-related DNA transporter Related components	comZ	competence protein ComZ	0	0	0	0	0	0	0	0	0	0	0	0	0	0	0	0	0	0	0	0	0	0	0	0	0	0	0	0	0	0	0	0	0	0	0	0	0	0	0	0	0	0	0	0	0
K11603	Cell process	Mn starvation response	mntA	manganese transport system ATP-binding protein	0	0	0	0	0	0	0	0	0	0	0	0	0	0	0	0	0	0	0	0	0	0	0	0	0	0	0	0	0	0	0	0	0	0	0	0	0	0	0	0	0	0	0	0	0
K11602	Cell process	Mn starvation response	mntB	manganese transport system permease protein	0	0	0	0	0	0	0	0	0	0	0	0	0	0	0	0	0	0	0	0	0	0	0	0	0	0	0	0	0	0	0	0	0	0	0	0	0	0	0	0	0	0	0	0	0
K11601	Cell process	Mn starvation response	mntC	manganese transport system substrate-binding protein	0	0	0	0	0	0	0	0	0	0	0	0	0	0	0	0	0	0	0	0	0	0	0	0	0	0	0	0	0	0	0	0	0	0	0	0	0	0	0	0	0	0	0	0	0
K11521	Cell process	Mn starvation response	manR	two-component system, OmpR family, manganese sensing response regulator (K11521, manR	0	0	0	0	0	0	0	0	0	0	0	0	0	0	0	0	0	0	0	0	0	0	0	0	0	0	0	0	0	0	0	0	0	0	0	0	0	0	0	0	0	0	0	0	0
K11520	Cell process	Mn starvation response	manS	two-component system, OmpR family, manganese sensing sensor histidine kinase	0	0	0	0	0	0	0	0	0	0	0	0	0	0	0	0	0	0	0	0	0	0	0	0	0	0	0	0	0	0	0	0	0	0	0	0	0	0	0	0	0	0	0	0	0
K01077	Cell process	Phosphate limitation response	phoA, phoB	alkaline phosphatase	1	1	1	0	1	0	0	2	1	1	1	0	1	2	0	0	1	0	0	0	0	0	0	1	0	1	1	0	1	0	0	0	0	0	0	1	1	1	1	0	0	0	0	1	0
K07658	Cell process	Phosphate limitation response	phoB1, phoP	two-component system, OmpR family, alkaline phosphatase synthesis response regulator PhoP	0	0	1	1	1	0	0	0	0	0	0	0	0	0	0	0	0	0	0	0	0	0	0	1	1	0	0	0	0	1	0	0	0	0	0	0	0	0	0	0	0	0	0	0	0
K07657	Cell process	Phosphate limitation response	phoB	two-component system, OmpR family, phosphate regulon response regulator PhoB	0	0	1	0	0	0	0	0	0	0	1	1	1	1	1	0	1	1	0	0	0	0	0	1	0	0	0	0	0	0	0	0	0	0	0	0	1	0	1	0	0	0	0	0	0
K07636	Cell process	Phosphate limitation response	phoR	two-component system, OmpR family, phosphate regulon sensor histidine kinase PhoR	0	0	1	1	1	1	0	1	0	1	1	1	1	1	1	0	1	0	1	0	0	1	0	2	2	0	0	1	1	1	0	0	0	0	1	0	1	1	1	1	1	0	0	1	0
K07776	Cell process	Phosphate limitation response	regX3	two-component system, OmpR family, response regulator RegX3	0	0	0	0	0	0	0	0	0	0	0	0	0	0	0	0	0	0	0	0	0	1	0	0	0	0	0	0	0	0	0	0	0	0	0	0	0	0	0	0	0	0	0	0	0
K07768	Cell process	Phosphate limitation response	senX3	two-component system, OmpR family, sensor histidine kinase SenX3	0	0	0	0	0	0	0	0	0	0	0	0	0	0	0	0	0	0	0	0	0	1	0	0	0	0	0	0	0	0	0	0	0	0	0	0	0	0	0	0	0	0	0	0	0
K02231	Cofactor metabolism	Cobalamin biosynthesis	cobP, cobU	adenosylcobinamide kinase / adenosylcobinamide-phosphate guanylyltransferase	0	0	1	0	1	1	1	0	0	1	0	0	1	0	1	0	0	0	1	0	0	0	1	0	1	0	0	0	0	0	0	0	0	1	0	0	1	1	0	0	1	0	0	1	1
K02233	Cofactor metabolism	Cobalamin biosynthesis	E2.7.8.26, cobS, cobV	adenosylcobinamide-GDP ribazoletransferase	1	0	1	0	2	1	0	0	0	1	0	0	0	0	1	0	1	0	1	0	0	0	0	1	1	0	0	0	0	0	0	0	1	1	0	0	1	1	1	0	1	0	1	1	1
K19712	Cofactor metabolism	Cobalamin biosynthesis	cobY	adenosylcobinamide-phosphate guanylyltransferase	1	0	0	0	0	0	0	0	0	0	0	0	0	0	0	0	0	0	0	0	0	0	0	0	0	0	0	0	0	0	0	0	0	0	0	0	0	0	0	0	0	0	0	0	0
K02227	Cofactor metabolism	Cobalamin biosynthesis	cbiB, cobD	adenosylcobinamide-phosphate synthase	1	0	1	0	1	1	0	0	0	0	0	0	1	1	2	0	1	0	0	0	0	0	1	0	1	0	0	0	0	0	0	0	0	0	0	0	1	1	1	0	1	1	1	1	1
K02232	Cofactor metabolism	Cobalamin biosynthesis	cobQ, cbiP	adenosylcobyric acid synthase	1	0	1	0	1	1	0	0	1	0	0	0	0	0	1	0	0	0	1	0	0	1	0	1	0	0	0	0	0	0	0	0	0	0	0	0	1	1	1	0	1	1	0	1	1
K02226	Cofactor metabolism	Cobalamin biosynthesis	cobC2, cobC, phpB	alpha-ribazole phosphatase	0	0	1	0	1	1	0	0	0	1	0	0	0	0	1	0	0	0	0	0	0	0	0	1	0	0	0	0	0	0	0	0	0	0	1	1	0	0	0	0	0	0	0	0	0
K19221	Cofactor metabolism	Cobalamin biosynthesis	cobA, btuR	cob(I)alamin adenosyltransferase	0	1	1	1	1	0	0	0	0	1	0	0	0	0	1	0	0	0	1	0	1	1	0	1	2	1	0	0	0	0	0	0	0	0	0	0	1	3	3	1	0	0	1	1	0
K00798	Cofactor metabolism	Cobalamin biosynthesis	MMAB, pduO	cob(I)alamin adenosyltransferase	0	0	0	0	3	1	0	1	0	0	1	1	1	2	1	0	1	1	1	0	1	1	0	0	0	1	1	0	1	0	1	1	1	2	2	0	0	1	1	0	0	0	1	1	1
K02225	Cofactor metabolism	Cobalamin biosynthesis	cobC1, cobC	cobalamin biosynthetic protein CobC	0	0	0	0	0	0	0	0	0	0	0	0	0	0	0	0	1	0	0	0	0	0	0	0	0	0	0	0	0	0	0	0	0	0	0	0	0	0	0	0	0	0	0	0	0
K00768	Cofactor metabolism	Cobalamin biosynthesis	cobU, cobT	nicotinate-nucleotide--dimethylbenzimidazole phosphoribosyltransferase	0	0	1	0	2	0	0	0	0	1	0	0	0	0	1	0	0	0	1	0	0	1	0	1	1	0	0	0	0	0	0	0	1	1	0	0	1	1	3	0	1	1	1	1	1
K00953	Cofactor metabolism	Conversion to FMN and FAD	FLAD1	FAD synthetase	0	0	0	0	0	0	0	0	0	0	0	1	0	0	0	0	0	0	0	0	0	0	0	0	0	0	0	0	0	0	0	0	0	0	0	0	0	0	0	0	0	0	0	0	0
K14656	Cofactor metabolism	Conversion to FMN and FAD	ribL	FAD synthetase	1	0	0	0	0	0	0	0	0	0	0	0	0	0	0	0	0	0	0	0	0	0	0	0	0	0	0	0	0	0	0	0	0	0	0	0	0	0	0	0	0	0	0	0	0
K00861	Cofactor metabolism	Conversion to FMN and FAD	RFK, FMN1	riboflavin kinase	0	0	0	0	0	0	0	0	0	0	0	0	0	0	0	0	0	0	0	0	0	0	0	0	0	0	0	0	0	0	0	0	0	0	0	0	0	0	0	0	0	0	0	0	0
K11753	Cofactor metabolism	Conversion to FMN and FAD	ribF	riboflavin kinase / FMN adenylyltransferase	0	1	1	1	1	1	0	1	0	1	1	1	1	1	1	1	1	0	0	0	0	1	0	1	1	0	1	0	1	1	1	1	1	1	1	1	1	1	1	1	0	2	0	1	2
K20884	Cofactor metabolism	Conversion to FMN and FAD	FHY	riboflavin kinase / FMN hydrolase	0	0	0	0	0	0	0	0	0	0	0	0	0	0	0	0	0	0	0	0	0	0	0	0	0	0	0	0	0	0	0	0	0	0	0	0	0	0	0	0	0	0	0	0	0
K02858	Cofactor metabolism	Riboflavin biosynthesis	ribB, RIB3	3,4-dihydroxy 2-butanone 4-phosphate synthase	0	0	0	0	0	0	0	0	0	0	0	0	0	0	0	0	0	0	0	0	1	0	0	0	1	0	0	0	0	0	0	0	0	0	0	0	0	0	0	0	1	0	0	0	1
K14652	Cofactor metabolism	Riboflavin biosynthesis	ribBA	3,4-dihydroxy 2-butanone 4-phosphate synthase / GTP cyclohydrolase II	0	1	1	1	1	0	0	1	0	1	1	2	0	1	1	1	1	0	1	0	1	1	0	1	1	1	1	1	1	0	1	0	0	0	0	0	1	1	1	1	1	0	1	0	2
K00082	Cofactor metabolism	Riboflavin biosynthesis	ribD2	5-amino-6-(5-phosphoribosylamino)uracil reductase	0	0	0	0	0	0	0	0	0	0	0	0	0	0	0	0	0	0	0	0	0	0	0	0	0	0	0	0	0	0	0	0	0	0	0	0	0	0	0	0	0	0	0	0	0
K00794	Cofactor metabolism	Riboflavin biosynthesis	ribH, RIB4	6,7-dimethyl-8-ribityllumazine synthase	1	1	1	1	1	0	0	2	1	1	1	1	0	1	1	1	1	0	1	1	1	1	0	1	1	1	1	2	1	0	1	0	0	0	0	0	1	1	1	1	1	0	1	0	1
K11752	Cofactor metabolism	Riboflavin biosynthesis	ribD	diaminohydroxyphosphoribosylaminopyrimidine deaminase / 5-amino-6-(5-phosphoribosylamino)uracil reductase	0	1	1	1	1	0	0	1	1	1	1	1	0	1	1	0	1	0	1	0	1	1	0	1	1	1	2	2	1	0	1	0	0	0	0	0	1	1	1	1	0	0	1	1	1
K00793	Cofactor metabolism	Riboflavin biosynthesis	ribE, RIB5	riboflavin synthase	0	2	1	1	1	0	0	1	1	1	1	1	0	1	1	0	1	0	0	0	1	1	0	1	1	1	1	1	1	0	1	0	0	0	0	0	1	1	1	1	0	0	0	1	1
K01662	Cofactor metabolism	Thiamin biosynthesis Generation of 2-[(2R 5Z)-2-carboxy-4-methylthiazol-5(2H)-ylidene]ethyl phosphate	dxs	1-deoxy-D-xylulose-5-phosphate synthase	0	0	1	1	1	1	0	1	0	0	1	1	1	1	1	0	0	1	2	0	0	2	1	1	1	1	1	2	1	1	0	0	0	0	0	0	1	1	1	0	1	1	1	1	1
K03150	Cofactor metabolism	Thiamin biosynthesis Generation of 2-[(2R 5Z)-2-carboxy-4-methylthiazol-5(2H)-ylidene]ethyl phosphate	thiH	2-iminoacetate synthase	0	0	2	2	1	1	1	0	0	1	0	0	0	0	0	0	0	0	0	0	0	0	0	2	0	1	1	0	0	0	0	0	0	0	0	0	1	0	1	0	1	0	0	0	0
K04487	Cofactor metabolism	Thiamin biosynthesis Generation of 2-[(2R 5Z)-2-carboxy-4-methylthiazol-5(2H)-ylidene]ethyl phosphate	iscS, NFS1	cysteine desulfurase	2	1	4	2	0	2	2	1	2	2	1	2	0	1	2	0	1	0	1	0	2	2	0	2	2	1	1	0	1	0	2	1	0	2	1	0	1	2	4	0	1	0	0	0	2
K03148	Cofactor metabolism	Thiamin biosynthesis Generation of 2-[(2R 5Z)-2-carboxy-4-methylthiazol-5(2H)-ylidene]ethyl phosphate	thiF	sulfur carrier protein ThiS adenylyltransferase	0	0	0	0	0	0	0	0	0	0	0	0	0	0	0	0	0	0	0	0	0	0	0	0	0	0	0	0	0	0	0	0	0	0	0	0	0	0	0	0	0	0	0	0	0
K03151	Cofactor metabolism	Thiamin biosynthesis Generation of 2-[(2R 5Z)-2-carboxy-4-methylthiazol-5(2H)-ylidene]ethyl phosphate	thiI	thiamine biosynthesis protein ThiI	1	0	1	1	0	0	2	0	0	0	0	0	0	0	0	0	1	0	0	2	0	0	1	1	1	0	0	0	1	0	0	0	0	0	0	0	0	0	0	0	0	0	0	1	0
K03149	Cofactor metabolism	Thiamin biosynthesis Generation of 2-[(2R 5Z)-2-carboxy-4-methylthiazol-5(2H)-ylidene]ethyl phosphate	thiG	thiazole synthase	0	0	1	1	1	0	0	0	0	0	0	1	1	1	3	0	1	1	1	0	0	1	0	0	0	0	0	0	1	0	0	0	0	0	0	0	1	0	1	0	0	0	0	1	1
K10810	Cofactor metabolism	Thiamin biosynthesis Generation of 2-[(2R 5Z)-2-carboxy-4-methylthiazol-5(2H)-ylidene]ethyl phosphate	tenI	thiazole tautomerase OR THI4 K03146; thiamine thiazole synthase (KEGG: thiazole tautomerase (transcriptional regulator TenI)	0	0	0	0	0	0	0	0	0	0	0	0	0	0	0	0	0	0	0	0	0	0	0	0	0	0	0	0	0	0	0	0	0	0	0	0	0	0	0	0	0	0	0	0	0
K14153	Cofactor metabolism	Thiamin biosynthesis Generation of 4-amino-2-methyl-5-(diphosphomethyl)pyrimidine	thiDE	hydroxymethylpyrimidine kinase / phosphomethylpyrimidine kinase / thiamine-phosphate diphosphorylase	0	0	0	0	0	0	0	0	0	0	0	0	0	0	0	0	0	0	0	0	0	0	0	0	0	0	0	0	0	0	0	0	0	0	0	0	0	0	0	0	0	0	0	0	0
K00877	Cofactor metabolism	Thiamin biosynthesis Generation of 4-amino-2-methyl-5-(diphosphomethyl)pyrimidine	THI20	hydroxymethylpyrimidine/phosphomethylpyrimidine kinase	0	0	0	0	0	0	0	0	0	0	0	0	0	0	0	0	0	0	0	0	0	0	0	0	0	0	0	0	0	0	0	0	0	0	0	0	0	0	0	0	0	0	0	0	0
K00941	Cofactor metabolism	Thiamin biosynthesis Generation of 4-amino-2-methyl-5-(diphosphomethyl)pyrimidine	thiD	hydroxymethylpyrimidine/phosphomethylpyrimidine kinase	0	1	1	1	1	1	0	0	0	0	0	1	1	0	1	0	0	1	1	1	0	1	0	1	1	0	0	0	1	0	0	0	0	0	0	0	1	1	1	0	1	1	0	1	0
K03147	Cofactor metabolism	Thiamin biosynthesis Generation of 4-amino-2-methyl-5-(diphosphomethyl)pyrimidine	thiC	phosphomethylpyrimidine synthase	2	0	1	1	1	1	1	1	1	1	0	1	1	1	0	0	2	1	0	1	2	1	0	0	1	0	0	0	1	2	0	0	0	0	0	0	1	1	2	1	2	2	1	0	1
K18278	Cofactor metabolism	Thiamin biosynthesis Generation of 4-amino-2-methyl-5-(diphosphomethyl)pyrimidine	THI5	pyrimidine precursor biosynthesis enzyme	0	0	0	0	0	0	0	0	0	0	0	0	0	0	0	0	0	0	0	0	0	0	0	0	0	0	0	0	0	0	0	0	0	0	0	0	0	0	0	0	0	0	0	0	0
K00946	Cofactor metabolism	Thiamin biosynthesis Terminal biosynthesis	thiL	thiamine-monophosphate kinase	1	1	1	0	1	1	0	0	1	1	1	1	0	1	1	1	1	0	1	0	1	0	0	1	1	0	0	0	1	1	0	0	0	0	0	0	1	1	1	0	0	0	0	1	0
K14154	Cofactor metabolism	Thiamin biosynthesis Terminal biosynthesis	THI6	thiamine-phosphate diphosphorylase / hydroxyethylthiazole kinase	0	0	0	0	0	0	0	0	0	0	0	0	0	0	0	0	0	0	0	0	0	0	0	0	0	0	0	0	0	0	0	0	0	0	0	0	0	0	0	0	0	0	0	0	0
K00788	Cofactor metabolism	Thiamin biosynthesis Terminal biosynthesis	thiE	thiamine-phosphate pyrophosphorylase	0	1	1	1	2	1	0	1	1	1	1	1	1	1	1	0	1	0	2	0	0	1	0	1	1	0	0	0	1	1	0	0	0	0	0	0	1	0	2	1	1	0	0	1	2
K00789	Cysteine and methionine metabolism	Methionine salvage pathway	metK	S-adenosylmethionine synthetase [EC:2.5.1.6]	1	1	1	1	1	1	2	1	0	1	1	1	1	1	1	1	1	1	0	0	1	1	1	1	1	0	1	0	1	0	0	1	1	1	1	1	1	1	2	1	0	1	0	2	2
K01243	Cysteine and methionine metabolism	Methionine salvage pathway	mtnN, mtn, pfs	adenosylhomocysteine nucleosidase [EC:3.2.2.9]	0	0	0	0	0	1	0	0	0	0	0	0	1	0	0	0	0	0	0	0	0	1	0	0	0	0	0	0	0	0	0	0	0	0	1	1	0	0	1	0	0	0	0	0	1
K00899	Cysteine and methionine metabolism	Methionine salvage pathway	mtnK	5-methylthioribose kinase	0	0	0	0	0	0	0	0	0	0	0	0	0	0	0	0	0	0	0	0	0	0	0	0	0	0	0	0	0	0	0	0	0	0	0	0	0	0	0	0	0	0	0	0	0
K00772	Cysteine and methionine metabolism	Methionine salvage pathway	mtaP, MTAP	5'-methylthioadenosine phosphorylase	1	0	1	1	1	0	0	1	0	1	1	1	0	0	0	0	0	0	2	0	0	0	1	1	1	0	0	1	0	0	1	1	1	1	1	0	0	1	1	1	1	2	1	1	0
K05810	Cysteine and methionine metabolism	Methionine salvage pathway	yfiH	purine-nucleoside/S-methyl-5'-thioadenosine phosphorylase / adenosine deaminase	0	0	1	0	0	0	0	0	0	0	1	1	1	1	1	1	1	1	0	0	0	0	1	1	1	0	1	0	0	0	0	1	1	1	1	1	1	1	1	1	1	2	1	1	1
K08963	Cysteine and methionine metabolism	Methionine salvage pathway	mtnA	methylthioribose-1-phosphate isomerase [EC:5.3.1.23]	1	1	1	1	1	0	0	1	0	1	0	1	0	1	1	0	1	0	0	1	1	0	0	1	1	0	0	0	0	1	1	0	1	2	1	0	1	1	1	1	0	1	0	1	0
K08964	Cysteine and methionine metabolism	Methionine salvage pathway	mtnB	methylthioribulose-1-phosphate dehydratase	0	0	0	0	0	0	0	0	1	0	0	1	0	0	0	0	1	1	0	0	0	0	0	0	0	0	0	0	0	0	0	0	0	0	0	0	0	0	0	0	0	0	0	0	0
K08965	Cysteine and methionine metabolism	Methionine salvage pathway	mtnW	2,3-diketo-5-methylthiopentyl-1-phosphate enolase	0	0	0	0	0	0	0	0	0	0	0	0	0	0	0	0	0	0	0	0	0	0	0	0	0	0	0	0	0	0	0	0	0	0	0	0	0	0	0	0	0	0	0	0	0
K08966	Cysteine and methionine metabolism	Methionine salvage pathway	mtnX	2-hydroxy-3-keto-5-methylthiopentenyl-1-phosphate phosphatase	0	0	0	0	0	0	0	0	0	0	0	0	0	0	0	0	0	0	0	0	0	0	0	1	0	1	1	1	0	1	0	0	0	0	0	0	0	1	1	0	0	0	0	0	0
K09880	Cysteine and methionine metabolism	Methionine salvage pathway	mtnC, ENOPH1	enolase-phosphatase E1	0	0	0	0	0	0	0	0	1	0	0	1	0	0	0	0	1	1	0	0	0	0	0	0	0	0	0	0	0	0	0	0	0	0	0	0	0	0	0	0	0	0	0	0	0
K08967	Cysteine and methionine metabolism	Methionine salvage pathway	mtnD, mtnZ, ADI1	1,2-dihydroxy-3-keto-5-methylthiopentene dioxygenase	0	0	0	0	0	0	0	0	1	0	0	1	0	0	0	0	1	1	0	0	0	0	0	0	0	0	0	0	0	0	0	0	0	0	0	0	0	0	0	0	0	0	0	0	0
K00815	Cysteine and methionine metabolism	Methionine salvage pathway	TAT	tyrosine aminotransferase	0	0	0	0	0	0	0	0	0	0	0	0	0	0	0	0	0	0	0	0	0	0	0	0	0	1	1	1	0	0	0	0	0	0	0	0	0	0	0	0	0	0	0	0	0
K00832	Cysteine and methionine metabolism	Methionine salvage pathway	tyrB	aromatic-amino-acid transaminase [EC:2.6.1.57]	0	0	0	0	0	0	0	0	0	0	0	0	0	1	1	0	1	1	0	0	0	0	0	0	0	0	0	0	0	0	0	0	0	0	0	0	0	0	0	0	0	0	0	0	0
K08969	Cysteine and methionine metabolism	Methionine salvage pathway	mtnE, mtnV	L-glutamine:4-(methylsulfanyl)-2-oxobutanoate aminotransferase	0	0	0	0	0	0	0	0	0	0	0	0	0	0	0	0	0	0	0	0	0	0	0	0	0	0	0	0	0	0	0	0	0	0	0	0	0	0	0	0	0	0	0	0	0
K01611	Cysteine and methionine metabolism	Methionine salvage pathway; Spermidine biosynthesis I	speD, AMD1	S-adenosylmethionine decarboxylase	0	0	1	1	2	0	1	1	0	1	0	0	0	1	0	0	2	1	0	0	0	0	0	1	1	0	0	0	0	2	0	0	0	0	1	0	0	0	0	0	0	0	0	0	0
K00797	Cysteine and methionine metabolism	Methionine salvage pathway; Spermidine biosynthesis I	speE, SRM	spermidine synthase [EC:2.5.1.16]	0	0	1	1	1	0	0	1	0	1	0	0	0	1	0	0	2	0	0	0	0	0	0	2	1	0	0	0	0	1	0	0	0	0	1	0	0	0	2	0	1	0	0	0	0
K12960	Cysteine and methionine metabolism	S-methyl-5'-thioadenosine degradation	mtaD	5-methylthioadenosine/S-adenosylhomocysteine deaminase [EC:3.5.4.31 3.5.4.28]	1	1	2	1	1	0	0	0	0	0	0	0	0	1	1	0	1	0	0	1	0	0	2	1	1	1	1	0	0	0	0	2	4	3	3	0	1	0	1	0	0	0	0	0	0
K19696	Cysteine and methionine metabolism	S-methyl-5'-thioadenosine degradation	mtiP	5'-methylthioinosine phosphorylase	0	0	0	0	0	0	0	0	0	0	0	0	0	0	0	0	0	0	0	0	0	0	0	0	0	0	0	0	0	0	0	0	0	0	0	0	0	0	0	0	0	0	0	0	0
K14583	Degradation	Naphthalene degradation to salicylate	nahC	1,2-dihydroxynaphthalene dioxygenase	0	0	0	0	0	0	0	0	0	0	0	0	0	0	0	0	0	0	0	0	0	0	0	0	0	0	0	0	0	0	0	0	0	0	0	0	0	0	0	0	0	0	0	0	0
K14584	Degradation	Naphthalene degradation to salicylate	nahD	2-hydroxychromene-2-carboxylate isomerase	0	0	0	0	0	0	0	0	0	0	0	0	0	0	0	0	0	0	0	0	0	0	0	0	0	0	0	0	0	0	0	0	0	0	0	0	0	0	0	0	0	0	0	0	0
K14582	Degradation	Naphthalene degradation to salicylate	nahB, doxE	cis-1,2-dihydro-1,2-dihydroxynaphthalene/dibenzothiophene dihydrodiol dehydrogenase	0	0	0	0	0	0	0	0	0	0	0	0	0	0	0	0	0	0	0	0	0	0	0	0	0	0	0	0	0	0	0	0	0	0	0	0	0	0	0	0	0	0	0	0	0
K14581	Degradation	Naphthalene degradation to salicylate	nahAa, nagAa, ndoR	ferredoxin-NAD(P)+ reductase (naphthalene dioxygenase ferredoxin-specific)	0	0	0	0	0	0	0	0	0	0	0	0	0	0	0	0	0	0	0	0	0	0	0	0	0	0	0	0	0	0	0	0	0	0	0	0	0	0	0	0	0	0	0	1	0
K14579	Degradation	Naphthalene degradation to salicylate	nahAc, ndoB	naphthalene 1,2-dioxygenase subunit alpha	0	0	0	0	0	0	0	0	0	0	0	0	0	0	0	0	0	0	0	0	0	0	0	0	0	0	0	0	0	0	0	0	0	0	0	0	0	0	0	0	0	0	0	0	0
K14580	Degradation	Naphthalene degradation to salicylate	nahAd, ndoC	naphthalene 1,2-dioxygenase subunit beta	0	0	0	0	0	0	0	0	0	0	0	0	0	0	0	0	0	0	0	0	0	0	0	0	0	0	0	0	0	0	0	0	0	0	0	0	0	0	0	0	0	0	0	0	0
K14578	Degradation	Naphthalene degradation to salicylate	nahAb, nagAb, ndoA	naphthalene 1,2-dioxygenase system ferredoxin subunit	0	0	0	0	0	0	0	0	0	0	0	0	0	0	0	0	0	0	0	0	0	0	0	0	0	0	0	0	0	0	0	0	0	0	0	0	0	0	0	0	0	0	0	0	0
K00152	Degradation	Naphthalene degradation to salicylate	nahF	salicylaldehyde dehydrogenase	0	0	0	0	0	0	0	0	0	0	0	0	0	0	0	0	0	0	0	0	0	0	0	0	0	0	0	0	0	0	0	0	0	0	0	0	0	0	0	0	0	0	0	0	0
K14585	Degradation	Naphthalene degradation to salicylate	nahE	trans-o-hydroxybenzylidenepyruvate hydratase-aldolase	0	0	0	0	0	0	0	0	0	0	0	0	0	0	0	0	0	0	0	0	0	0	0	0	0	0	0	0	0	0	0	0	0	0	0	0	0	0	0	0	0	0	0	0	0
K00440	Energy metabolism	Hydrogen metabolism	frhA	coenzyme F420 hydrogenase subunit alpha	0	0	0	0	0	0	0	0	0	0	0	0	0	0	0	0	0	0	0	0	0	0	0	0	0	0	0	0	0	0	0	0	0	0	0	0	0	0	0	0	0	0	0	0	0
K00441	Energy metabolism	Hydrogen metabolism	frhB	coenzyme F420 hydrogenase subunit beta	2	0	1	0	0	0	0	0	0	0	0	0	0	0	1	0	0	0	0	0	0	1	1	0	0	0	0	0	0	0	0	0	0	0	0	0	0	0	0	0	0	0	0	0	0
K00442	Energy metabolism	Hydrogen metabolism	frhD	coenzyme F420 hydrogenase subunit delta	0	0	0	0	0	0	0	0	0	0	0	0	0	0	0	0	0	0	0	0	0	0	0	0	0	0	0	0	0	0	0	0	0	0	0	0	0	1	0	0	0	0	0	0	0
K00443	Energy metabolism	Hydrogen metabolism	frhG	coenzyme F420 hydrogenase subunit gamma	0	0	0	0	0	0	0	0	0	0	0	0	0	0	0	0	0	0	0	0	0	0	0	0	0	0	0	0	0	0	0	0	0	0	0	0	0	0	0	0	0	0	0	0	0
K14086	Energy metabolism	Hydrogen metabolism	echA	ech hydrogenase subunit A	0	0	0	0	0	0	0	0	0	0	0	0	0	0	0	0	0	0	0	0	0	0	1	0	0	0	0	0	0	0	0	0	0	0	0	0	1	0	0	0	0	0	0	0	0
K14087	Energy metabolism	Hydrogen metabolism	echB	ech hydrogenase subunit B	0	0	0	0	0	0	0	0	0	0	0	0	0	0	0	0	0	0	0	0	0	0	0	0	0	0	0	0	0	0	0	0	0	0	0	0	1	0	0	0	0	0	0	0	0
K14088	Energy metabolism	Hydrogen metabolism	echC	ech hydrogenase subunit C	0	0	0	0	0	0	0	0	0	0	0	0	0	0	0	0	0	0	0	0	0	0	0	0	0	0	0	0	0	0	0	0	0	0	0	0	1	0	0	0	0	0	0	0	0
K14090	Energy metabolism	Hydrogen metabolism	echE	ech hydrogenase subunit E	0	0	0	0	0	0	0	0	0	0	0	0	0	0	0	0	0	0	0	0	0	0	0	0	0	0	0	0	0	0	0	0	0	0	0	0	1	0	0	0	0	0	0	0	0
K14093	Energy metabolism	Hydrogen metabolism	ehaB	energy-converting hydrogenase A subunit B	1	0	0	0	0	0	0	0	0	0	0	0	0	0	0	0	0	0	0	0	0	0	0	0	0	0	0	0	0	0	0	0	0	0	0	0	0	0	0	0	0	0	0	0	0
K14094	Energy metabolism	Hydrogen metabolism	ehaC	energy-converting hydrogenase A subunit C	1	0	0	0	0	0	0	0	0	0	0	0	0	0	0	0	0	0	0	0	0	0	0	0	0	0	0	0	0	0	0	0	0	0	0	0	0	0	0	0	0	0	0	0	0
K14096	Energy metabolism	Hydrogen metabolism	ehaE	energy-converting hydrogenase A subunit E	1	0	0	0	0	0	0	0	0	0	0	0	0	0	0	0	0	0	0	0	0	0	0	0	0	0	0	0	0	0	0	0	0	0	0	0	0	0	0	0	0	0	0	0	0
K14098	Energy metabolism	Hydrogen metabolism	ehaG	energy-converting hydrogenase A subunit G	1	0	0	0	0	0	0	0	0	0	0	0	0	0	0	0	0	0	0	0	0	0	0	0	0	0	0	0	0	0	0	0	0	0	0	0	0	0	0	0	0	0	0	0	0
K14105	Energy metabolism	Hydrogen metabolism	ehaN	energy-converting hydrogenase A subunit N	1	0	0	0	0	0	0	0	0	0	0	0	0	0	0	0	0	0	0	0	0	0	0	0	0	0	0	0	0	0	0	0	0	0	0	0	0	0	0	0	0	0	0	0	0
K14106	Energy metabolism	Hydrogen metabolism	ehaO	energy-converting hydrogenase A subunit O	1	0	0	0	0	0	0	0	0	0	0	0	0	0	0	0	0	0	0	0	0	0	0	0	0	0	0	0	0	0	0	0	0	0	0	0	0	0	0	0	0	0	0	0	0
K14107	Energy metabolism	Hydrogen metabolism	ehaP	energy-converting hydrogenase A subunit P	1	0	0	0	0	0	0	0	0	0	0	0	0	0	0	0	0	0	0	0	0	0	0	0	0	0	0	0	0	0	0	0	0	0	0	0	0	0	0	0	0	0	0	0	0
K14110	Energy metabolism	Hydrogen metabolism	ehbA	energy-converting hydrogenase B subunit A	0	0	0	0	0	0	0	0	0	0	0	0	0	0	0	0	0	0	0	0	0	0	0	0	0	0	0	0	0	0	0	0	0	0	0	0	0	0	0	0	0	0	0	0	0
K14115	Energy metabolism	Hydrogen metabolism	ehbB	energy-converting hydrogenase B subunit B	0	0	0	0	0	0	0	0	0	0	0	0	0	0	0	0	0	0	0	0	0	0	0	0	0	0	0	0	0	0	0	0	0	0	0	0	0	0	0	0	0	0	0	0	0
K14115	Energy metabolism	Hydrogen metabolism	ehbF	energy-converting hydrogenase B subunit F	0	0	0	0	0	0	0	0	0	0	0	0	0	0	0	0	0	0	0	0	0	0	0	0	0	0	0	0	0	0	0	0	0	0	0	0	0	0	0	0	0	0	0	0	0
K14118	Energy metabolism	Hydrogen metabolism	ehbI	energy-converting hydrogenase B subunit I	0	0	0	0	0	0	0	0	0	0	0	0	0	0	0	0	0	0	0	0	0	0	0	0	0	0	0	0	0	0	0	0	0	0	0	0	0	0	0	0	0	0	0	0	0
K14119	Energy metabolism	Hydrogen metabolism	ehbJ	energy-converting hydrogenase B subunit J	0	0	0	0	0	0	0	0	0	0	0	0	0	0	0	0	0	0	0	0	0	0	0	0	0	0	0	0	0	0	0	0	0	0	0	0	0	0	0	0	0	0	0	0	0
K14120	Energy metabolism	Hydrogen metabolism	ehbK	energy-converting hydrogenase B subunit K	0	0	0	0	0	0	0	0	0	0	0	0	0	0	0	0	0	0	0	0	0	0	0	0	0	0	0	0	0	0	0	0	0	0	0	0	0	0	0	0	0	0	0	0	0
K14121	Energy metabolism	Hydrogen metabolism	ehbL	energy-converting hydrogenase B subunit L	0	0	0	0	0	0	0	0	0	0	0	0	0	0	0	0	0	0	0	0	0	0	0	0	0	0	0	0	0	0	0	0	0	0	0	0	0	0	0	0	0	0	0	0	0
K14123	Energy metabolism	Hydrogen metabolism	ehbN	energy-converting hydrogenase B subunit N	0	0	0	0	0	0	0	0	0	0	0	0	0	0	0	0	0	0	0	0	0	0	0	0	0	0	0	0	0	0	0	0	0	0	0	0	0	0	0	0	0	0	0	0	0
K14124	Energy metabolism	Hydrogen metabolism	ehbO	energy-converting hydrogenase B subunit O	0	0	0	0	0	0	0	0	0	0	0	0	0	0	0	0	0	0	0	0	0	0	0	0	0	0	0	0	0	0	0	0	0	0	0	0	0	0	0	0	0	0	0	0	0
K00533	Energy metabolism	Hydrogen redox, ferredoxin hydrogenase	hupSL	ferredoxin hydrogenase large subunit	0	0	0	0	1	0	0	0	0	0	0	0	0	0	0	0	0	0	0	0	0	0	0	0	0	0	0	0	0	0	0	0	0	0	0	0	0	0	0	0	0	0	0	0	0
K00534	Energy metabolism	Hydrogen redox, ferredoxin hydrogenase	hupSL	ferredoxin hydrogenase small subunit	0	0	0	0	1	0	0	0	0	0	0	0	0	0	0	0	0	0	0	0	0	0	0	0	0	0	0	0	0	0	0	0	0	0	0	0	0	0	0	0	0	0	0	0	0
K05922	Energy metabolism	Hydrogen redox, hydrogen:quinone oxidoreductase	hydA3	quinone-reactive Ni/Fe-hydrogenase large subunit	0	0	0	0	0	0	0	0	0	0	0	0	0	0	0	0	0	0	0	0	0	0	0	0	0	0	0	0	0	0	0	0	0	0	0	0	0	0	0	0	0	0	0	0	0
K05927	Energy metabolism	Hydrogen redox, hydrogen:quinone oxidoreductase	hydB3	quinone-reactive Ni/Fe-hydrogenase small subunit	0	0	0	0	0	0	0	0	0	0	0	0	0	0	0	0	0	0	0	0	0	0	0	0	0	0	0	0	0	0	0	0	0	0	0	0	0	0	0	0	0	0	0	0	0
K18016	Energy metabolism	Hydrogen redox, membrane-bound hydrogenase	mbhL	membrane-bound hydrogenase subunit alpha	0	0	0	0	0	0	0	0	0	0	0	0	0	0	0	0	0	0	0	0	0	0	0	0	0	0	0	0	0	0	0	0	0	0	0	0	0	0	0	0	0	0	0	0	0
K18017	Energy metabolism	Hydrogen redox, membrane-bound hydrogenase	mbhK	membrane-bound hydrogenase subunit beta	0	0	0	0	0	0	0	0	0	0	0	0	0	0	0	0	0	0	0	0	0	0	0	0	0	0	0	0	0	0	0	0	0	0	0	0	0	0	0	0	0	0	0	0	0
K18023	Energy metabolism	Hydrogen redox, membrane-bound hydrogenase	mbhJ	membrane-bound hydrogenase subunit mbhJ	0	0	0	0	0	0	0	0	0	0	0	0	0	0	0	0	0	0	0	0	0	0	0	0	0	0	0	0	0	0	0	0	0	0	0	0	0	0	0	0	0	0	0	0	0
K18005	Energy metabolism	Hydrogen redox, NAD-reducing hydrogenase	hoxF	[NiFe] hydrogenase diaphorase moiety large subunit	0	0	0	0	0	0	0	0	0	0	0	0	0	1	1	0	0	0	0	0	0	0	1	0	0	1	0	0	0	0	0	0	0	0	0	0	0	0	0	0	0	0	0	0	0
K18006	Energy metabolism	Hydrogen redox, NAD-reducing hydrogenase	hoxU	[NiFe] hydrogenase diaphorase moiety small subunit	0	0	0	0	0	0	0	0	0	0	0	0	0	1	1	0	0	0	0	0	0	0	0	0	0	0	0	0	0	0	0	0	0	0	0	0	0	0	0	0	0	0	0	0	0
K00436	Energy metabolism	Hydrogen redox, NAD-reducing hydrogenase	hoxH	NAD-reducing hydrogenase large subunit	0	0	0	0	0	0	0	0	0	0	0	0	0	1	1	0	0	0	0	0	0	0	0	0	0	0	0	0	0	0	0	0	0	0	1	0	0	1	1	0	0	0	0	0	0
K18007	Energy metabolism	Hydrogen redox, NAD-reducing hydrogenase	hoxY	NAD-reducing hydrogenase small subunit	0	0	0	0	0	0	0	0	0	1	0	0	0	1	1	0	0	0	0	0	0	0	0	0	0	0	0	0	0	0	0	0	0	0	1	0	0	1	1	0	0	0	0	0	0
K18330	Energy metabolism	Hydrogen redox, NADP-reducing hydrogenase	hndA	NADP-reducing hydrogenase subunit HndA	0	0	0	0	0	0	0	0	0	0	0	0	0	0	0	0	0	0	0	0	0	0	0	0	0	0	0	0	0	0	0	0	0	0	0	0	0	0	0	0	0	0	0	0	0
K17992	Energy metabolism	Hydrogen redox, NADP-reducing hydrogenase	hndB	NADP-reducing hydrogenase subunit HndB	0	0	1	1	0	1	1	0	0	1	0	0	0	0	0	0	0	0	0	0	0	0	0	1	0	0	0	0	0	0	0	0	0	0	1	0	0	1	1	0	0	0	0	0	1
K18331	Energy metabolism	Hydrogen redox, NADP-reducing hydrogenase	hndC	NADP-reducing hydrogenase subunit HndC	0	0	0	1	0	1	0	0	0	0	0	0	0	0	0	0	0	0	0	0	0	0	0	0	0	0	0	0	0	0	0	0	0	0	0	0	0	0	0	0	0	0	0	0	0
K18332	Energy metabolism	Hydrogen redox, NADP-reducing hydrogenase	hndD	NADP-reducing hydrogenase subunit HndD	0	0	1	1	0	1	2	0	0	0	0	0	0	0	0	0	0	0	0	0	0	0	0	1	0	0	0	0	0	0	0	0	0	0	0	0	0	0	0	0	0	0	0	0	0
K00437	Energy metabolism	Hydrogen redox, NiFe hydrogenase	hydB2	[NiFe] hydrogenase large subunit	0	0	0	0	0	0	0	0	0	0	0	0	0	0	0	0	0	0	0	0	0	0	0	0	0	0	0	0	0	0	0	0	0	0	0	0	0	0	0	0	0	0	0	0	0
K18008	Energy metabolism	Hydrogen redox, NiFe hydrogenase	hydA2	[NiFe] hydrogenase small subunit	0	0	0	0	0	0	0	0	0	0	0	0	0	0	0	0	0	0	0	0	0	0	0	0	0	0	0	0	0	0	0	0	0	0	0	0	0	0	1	0	0	0	0	0	0
K06281	Energy metabolism	Hydrogen redox, NiFe hydrogenase	hyaB, hybC	hydrogenase large subunit	0	0	0	0	0	0	0	0	0	0	0	0	0	1	1	0	0	0	0	0	0	0	0	0	0	1	0	0	0	0	0	0	0	0	0	0	0	0	1	0	0	0	0	0	0
K06282	Energy metabolism	Hydrogen redox, NiFe hydrogenase	hyaA, hybO	hydrogenase small subunit	0	0	0	0	1	0	0	0	0	0	0	0	0	1	1	0	0	0	0	0	0	0	1	0	1	1	0	0	0	0	0	0	0	0	0	1	1	0	1	0	0	0	0	0	1
K03620	Energy metabolism	Hydrogen redox, NiFe hydrogenase	hyaC	Ni/Fe-hydrogenase 1 B-type cytochrome subunit	0	0	0	0	0	0	0	0	0	0	0	0	0	1	2	0	0	0	1	0	0	0	1	0	0	1	0	0	0	0	0	0	0	0	0	1	0	0	0	0	0	1	0	0	1
K02827	Energy metabolism	Oxidative phosphorylation, cytochrome aa3-600 menaquinol oxidase	qoxB	cytochrome aa3-600 menaquinol oxidase subunit I	0	0	0	0	0	0	0	0	0	0	0	0	0	0	0	0	0	0	0	0	0	0	0	0	0	0	0	0	0	0	0	0	0	0	0	0	0	0	0	0	0	0	0	0	0
K02826	Energy metabolism	Oxidative phosphorylation, cytochrome aa3-600 menaquinol oxidase	qoxA	cytochrome aa3-600 menaquinol oxidase subunit II	0	0	0	0	0	0	0	0	0	0	0	0	0	0	0	0	0	0	0	0	0	0	0	0	0	0	0	0	0	0	0	0	0	0	0	0	0	0	0	0	0	0	0	0	0
K02828	Energy metabolism	Oxidative phosphorylation, cytochrome aa3-600 menaquinol oxidase	qoxC	cytochrome aa3-600 menaquinol oxidase subunit III	0	0	0	0	0	0	0	0	0	0	0	0	0	0	0	0	0	0	0	0	0	0	0	0	0	0	0	0	0	0	0	0	0	0	0	0	0	0	0	0	0	0	0	0	0
K02829	Energy metabolism	Oxidative phosphorylation, cytochrome aa3-600 menaquinol oxidase	qoxD	cytochrome aa3-600 menaquinol oxidase subunit IV	0	0	0	0	0	0	0	0	0	0	0	0	0	0	0	0	0	0	0	0	0	0	0	0	0	0	0	0	0	0	0	0	0	0	0	0	0	0	0	0	0	0	0	0	0
K02274	Energy metabolism	Oxidative phosphorylation, cytochrome c oxidase	coxA	cytochrome c oxidase subunit I	0	0	0	0	0	0	0	0	0	0	1	1	0	1	1	1	1	1	0	0	0	2	0	0	0	0	0	0	2	0	0	1	0	1	0	0	0	0	0	0	0	0	0	0	0
K15408	Energy metabolism	Oxidative phosphorylation, cytochrome c oxidase	coxAC	cytochrome c oxidase subunit I+III	0	0	0	0	0	0	0	0	0	0	0	0	0	0	0	0	0	0	0	0	0	0	0	0	0	0	0	0	0	0	0	0	0	0	0	0	0	0	0	0	0	0	0	0	0
K02275	Energy metabolism	Oxidative phosphorylation, cytochrome c oxidase	coxB	cytochrome c oxidase subunit II	0	0	0	0	0	0	0	1	0	0	1	1	1	2	1	1	1	0	0	0	0	1	0	0	0	1	1	1	1	0	1	1	0	2	1	0	0	1	0	0	0	0	0	0	0
K02276	Energy metabolism	Oxidative phosphorylation, cytochrome c oxidase	coxC	cytochrome c oxidase subunit III	0	0	0	0	0	0	0	1	0	0	1	1	1	2	1	0	1	0	0	0	0	1	0	0	0	1	0	1	2	0	0	1	0	1	0	0	0	1	0	0	0	0	0	0	0
K02277	Energy metabolism	Oxidative phosphorylation, cytochrome c oxidase	coxD, ctaF	cytochrome c oxidase subunit IV	0	0	0	0	0	0	0	1	0	0	0	0	0	0	0	0	0	0	0	0	0	0	0	0	0	1	0	1	1	0	0	0	0	1	0	0	0	1	0	0	0	0	0	0	0
K00404	Energy metabolism	Oxidative phosphorylation, cytochrome c oxidase cbb3-type	ccoN	cytochrome c oxidase cbb3-type subunit I	0	0	0	0	0	0	0	0	0	0	1	1	0	0	0	0	0	0	0	0	0	0	0	0	0	0	0	0	0	0	0	0	0	0	0	0	0	0	0	0	1	0	0	0	0
K15862	Energy metabolism	Oxidative phosphorylation, cytochrome c oxidase cbb3-type	ccoNO	cytochrome c oxidase cbb3-type subunit I/II	0	0	0	0	0	0	0	0	0	0	0	0	0	0	0	0	0	0	0	0	0	0	0	0	0	1	1	0	0	0	0	0	0	0	0	0	0	0	0	0	0	0	0	0	0
K00405	Energy metabolism	Oxidative phosphorylation, cytochrome c oxidase cbb3-type	ccoO	cytochrome c oxidase cbb3-type subunit II	0	0	0	0	0	0	0	0	0	0	1	1	0	0	1	0	1	0	0	0	0	0	0	0	0	0	0	0	0	0	0	0	0	0	0	0	0	0	0	0	1	0	0	0	0
K00406	Energy metabolism	Oxidative phosphorylation, cytochrome c oxidase cbb3-type	ccoP	cytochrome c oxidase cbb3-type subunit III	0	0	0	0	0	0	0	0	0	0	1	1	0	1	1	0	2	0	0	0	0	0	1	0	0	1	1	1	0	0	0	0	0	0	1	0	0	0	0	0	2	0	0	0	0
K00407	Energy metabolism	Oxidative phosphorylation, cytochrome c oxidase cbb3-type	ccoQ	cytochrome c oxidase cbb3-type subunit IV	0	0	0	0	0	0	0	0	0	0	1	1	0	1	1	0	2	0	0	0	0	0	0	0	0	0	0	0	0	0	0	0	0	0	0	0	0	0	0	0	0	0	0	0	0
K00425	Energy metabolism	Oxidative phosphorylation, cytochrome d ubiquionol oxidase	cydA	cytochrome d ubiquinol oxidase subunit I	0	0	0	0	1	0	0	1	0	0	1	1	1	1	1	2	0	1	6	0	1	0	2	0	0	0	0	0	1	0	0	0	1	0	1	0	0	0	2	0	0	0	3	2	1
K00426	Energy metabolism	Oxidative phosphorylation, cytochrome d ubiquionol oxidase	cydB	cytochrome d ubiquinol oxidase subunit II	0	0	0	0	1	0	0	1	0	0	1	1	2	0	1	1	0	1	2	0	0	0	0	0	0	0	0	0	0	0	0	0	1	0	1	0	0	0	2	0	0	0	2	0	1
K02300	Energy metabolism	Oxidative phosphorylation, cytochrome o ubiquinol oxidase	cyoD	cytochrome o ubiquinol oxidase operon protein cyoD	0	0	0	0	0	0	0	0	0	0	0	1	1	0	0	0	1	1	0	0	0	0	0	0	0	0	0	0	0	0	0	0	0	0	0	0	0	0	1	0	0	0	0	0	0
K02298	Energy metabolism	Oxidative phosphorylation, cytochrome o ubiquinol oxidase	cyoB	cytochrome o ubiquinol oxidase subunit I	0	0	0	0	0	0	0	0	0	0	0	1	1	0	0	0	1	0	0	0	0	0	0	0	0	0	0	0	0	0	0	0	0	0	0	0	0	0	1	0	0	0	0	0	0
K02297	Energy metabolism	Oxidative phosphorylation, cytochrome o ubiquinol oxidase	cyoA	cytochrome o ubiquinol oxidase subunit II	0	0	0	0	0	0	0	0	0	0	0	1	1	0	0	0	1	0	0	0	0	0	0	0	0	0	0	0	0	0	0	0	0	0	0	0	0	0	1	0	0	0	0	0	0
K02299	Energy metabolism	Oxidative phosphorylation, cytochrome o ubiquinol oxidase	cyoC	cytochrome o ubiquinol oxidase subunit III	0	0	0	0	0	0	0	0	0	0	0	1	1	0	0	0	1	1	0	0	0	0	0	0	0	0	0	0	0	0	0	0	0	0	0	0	0	0	1	0	0	0	0	0	0
K02108	Energy metabolism	Oxidative phosphorylation, F-type ATPase	ATPF0A, atpB	F-type H+-transporting ATPase subunit a	0	1	1	0	1	0	1	1	1	0	1	1	1	1	1	1	1	0	0	0	1	1	0	0	0	1	1	0	1	0	1	1	0	1	1	0	1	1	1	0	1	0	0	0	0
K02111	Energy metabolism	Oxidative phosphorylation, F-type ATPase	ATPF1A, atpA	F-type H+-transporting ATPase subunit alpha	0	1	1	0	1	0	1	1	0	0	1	1	1	1	1	1	1	0	0	0	1	1	0	0	0	1	1	0	1	0	1	1	1	2	1	0	1	1	1	0	0	0	0	0	1
K02109	Energy metabolism	Oxidative phosphorylation, F-type ATPase	ATPF0B, atpF	F-type H+-transporting ATPase subunit b	0	1	1	0	1	0	1	1	0	0	2	2	2	1	1	1	1	0	1	0	2	1	1	0	0	1	1	0	1	0	1	1	1	1	1	0	2	1	2	0	0	0	0	0	2
K02112	Energy metabolism	Oxidative phosphorylation, F-type ATPase	ATPF1B, atpD	F-type H+-transporting ATPase subunit beta	0	1	1	0	1	0	1	1	0	0	1	1	0	0	0	1	1	0	0	0	1	1	0	0	0	1	1	0	1	0	1	1	1	1	1	0	1	1	1	0	0	0	1	0	1
K02110	Energy metabolism	Oxidative phosphorylation, F-type ATPase	ATPF0C, atpE	F-type H+-transporting ATPase subunit c	0	1	1	0	1	0	1	0	0	0	1	0	0	1	0	1	1	0	1	0	1	1	0	0	0	1	1	0	0	0	1	1	0	1	1	0	1	1	1	0	1	0	0	0	0
K02113	Energy metabolism	Oxidative phosphorylation, F-type ATPase	ATPF1D, atpH	F-type H+-transporting ATPase subunit delta	0	1	1	0	1	0	0	1	0	0	1	1	1	1	1	0	1	0	0	0	1	1	0	0	0	1	1	0	1	0	0	1	0	0	1	0	1	1	1	0	0	0	0	1	0
K02114	Energy metabolism	Oxidative phosphorylation, F-type ATPase	ATPF1E, atpC	F-type H+-transporting ATPase subunit epsilon	0	1	1	0	1	0	0	0	0	0	1	1	1	0	1	1	1	2	1	0	1	1	0	0	0	1	1	0	1	0	0	1	1	1	1	0	1	1	1	0	0	0	1	1	1
K02115	Energy metabolism	Oxidative phosphorylation, F-type ATPase	ATPF1G, atpG	F-type H+-transporting ATPase subunit gamma	0	1	1	0	1	0	0	1	0	0	1	1	1	0	1	0	1	1	0	0	1	1	0	0	0	1	1	0	1	0	2	1	1	1	1	0	1	1	1	0	1	0	0	0	1
K05572	Energy metabolism	Oxidative phosphorylation, NAD(P)H-quinone oxidoreductase	ndhA	NAD(P)H-quinone oxidoreductase subunit 1	0	0	0	0	0	0	0	0	0	0	0	0	0	0	0	0	0	0	0	0	0	0	0	0	0	0	0	0	0	0	0	0	0	0	0	0	0	0	0	0	0	0	0	0	0
K05573	Energy metabolism	Oxidative phosphorylation, NAD(P)H-quinone oxidoreductase	ndhB	NAD(P)H-quinone oxidoreductase subunit 2	0	0	0	0	0	0	0	0	0	0	0	0	0	0	0	0	0	0	0	0	0	0	0	0	0	0	0	0	0	0	0	0	0	0	0	0	0	0	0	0	0	0	0	0	0
K05574	Energy metabolism	Oxidative phosphorylation, NAD(P)H-quinone oxidoreductase	ndhC	NAD(P)H-quinone oxidoreductase subunit 3	0	0	0	0	0	0	0	0	0	0	0	0	0	0	0	0	0	0	0	0	0	0	0	0	0	0	0	0	0	0	0	0	0	0	0	0	0	0	0	0	0	0	0	0	0
K05575	Energy metabolism	Oxidative phosphorylation, NAD(P)H-quinone oxidoreductase	ndhD	NAD(P)H-quinone oxidoreductase subunit 4	0	0	0	0	0	0	0	0	0	0	0	0	0	0	0	0	0	0	0	0	0	0	0	0	0	0	0	0	0	0	0	0	0	0	0	0	0	0	0	0	0	0	0	0	0
K05576	Energy metabolism	Oxidative phosphorylation, NAD(P)H-quinone oxidoreductase	ndhE	NAD(P)H-quinone oxidoreductase subunit 4L	0	0	0	0	0	0	0	0	0	0	0	0	0	0	0	0	0	0	0	0	0	0	0	0	0	0	0	0	0	0	0	0	0	0	0	0	0	0	0	0	0	0	0	0	0
K05577	Energy metabolism	Oxidative phosphorylation, NAD(P)H-quinone oxidoreductase	ndhF	NAD(P)H-quinone oxidoreductase subunit 5	0	0	0	0	0	0	0	0	0	0	0	0	0	0	0	0	0	0	0	0	0	0	0	0	0	0	0	0	0	0	1	0	0	0	0	0	0	0	0	0	0	0	0	0	0
K05578	Energy metabolism	Oxidative phosphorylation, NAD(P)H-quinone oxidoreductase	ndhG	NAD(P)H-quinone oxidoreductase subunit 6	0	0	0	0	0	0	0	0	0	0	0	0	0	0	0	0	0	0	0	0	0	0	0	0	0	0	0	0	0	0	0	0	0	0	0	0	0	0	0	0	0	0	0	0	0
K05579	Energy metabolism	Oxidative phosphorylation, NAD(P)H-quinone oxidoreductase	ndhH	NAD(P)H-quinone oxidoreductase subunit H	0	0	0	0	0	0	0	0	0	0	0	0	0	0	0	0	0	0	0	0	0	0	0	0	0	0	0	0	0	0	0	0	0	0	0	0	0	0	0	0	0	0	0	0	0
K05580	Energy metabolism	Oxidative phosphorylation, NAD(P)H-quinone oxidoreductase	ndhI	NAD(P)H-quinone oxidoreductase subunit I	0	0	0	0	0	0	0	0	0	0	0	0	0	0	0	0	0	0	0	0	0	0	0	0	0	0	0	0	0	0	0	0	0	0	0	0	0	0	0	0	0	0	0	0	0
K05581	Energy metabolism	Oxidative phosphorylation, NAD(P)H-quinone oxidoreductase	ndhJ	NAD(P)H-quinone oxidoreductase subunit J	0	0	0	0	0	0	0	0	0	0	0	0	0	0	0	0	0	0	0	0	0	0	0	0	0	0	0	0	0	0	0	0	0	0	0	0	0	0	0	0	0	0	0	0	0
K05582	Energy metabolism	Oxidative phosphorylation, NAD(P)H-quinone oxidoreductase	ndhK	NAD(P)H-quinone oxidoreductase subunit K	0	0	0	0	0	0	0	0	0	0	0	0	0	0	0	0	0	0	0	0	0	0	0	0	0	0	0	0	0	0	0	0	0	0	0	0	0	0	0	0	0	0	0	0	0
K05583	Energy metabolism	Oxidative phosphorylation, NAD(P)H-quinone oxidoreductase	ndhL	NAD(P)H-quinone oxidoreductase subunit L	0	0	0	0	0	0	0	0	0	0	0	0	0	0	0	0	0	0	0	0	0	0	0	0	0	0	0	0	0	0	0	0	0	0	0	0	0	0	0	0	0	0	0	0	0
K05584	Energy metabolism	Oxidative phosphorylation, NAD(P)H-quinone oxidoreductase	ndhM	NAD(P)H-quinone oxidoreductase subunit M	0	0	0	0	0	0	0	0	0	0	0	0	0	0	0	0	0	0	0	0	0	0	0	0	0	0	0	0	0	0	0	0	0	0	0	0	0	0	0	0	0	0	0	0	0
K05585	Energy metabolism	Oxidative phosphorylation, NAD(P)H-quinone oxidoreductase	ndhN	NAD(P)H-quinone oxidoreductase subunit N	0	0	0	0	0	0	0	0	0	0	0	0	0	0	0	0	0	0	0	0	0	0	0	0	0	0	0	0	0	0	0	0	0	0	0	0	0	0	0	0	0	0	0	0	0
K00330	Energy metabolism	Oxidative phosphorylation, NADH-quinone oxidoreductase	nuoA	NADH-quinone oxidoreductase subunit A	0	0	0	0	1	0	0	2	2	0	1	1	1	1	1	1	0	0	2	0	0	2	0	0	0	2	2	0	2	0	1	2	2	2	2	1	0	1	2	0	0	1	0	0	1
K00331	Energy metabolism	Oxidative phosphorylation, NADH-quinone oxidoreductase	nuoB	NADH-quinone oxidoreductase subunit B	0	0	0	0	1	0	0	2	2	0	1	1	1	1	1	1	0	0	2	0	0	2	1	0	0	2	2	0	2	0	2	2	2	2	2	0	0	0	2	0	0	1	0	0	0
K00332	Energy metabolism	Oxidative phosphorylation, NADH-quinone oxidoreductase	nuoC	NADH-quinone oxidoreductase subunit C	0	0	0	0	0	0	0	0	0	0	1	1	1	1	1	1	0	1	0	0	0	0	1	0	0	0	0	0	0	0	0	1	0	1	0	0	0	0	0	0	0	1	0	0	0
K00333	Energy metabolism	Oxidative phosphorylation, NADH-quinone oxidoreductase	nuoD	NADH-quinone oxidoreductase subunit D	0	0	0	0	1	0	0	2	0	0	1	1	1	0	1	1	0	1	0	0	0	1	0	0	0	2	2	0	2	0	0	2	2	2	2	0	0	1	1	0	0	1	0	0	0
K00334	Energy metabolism	Oxidative phosphorylation, NADH-quinone oxidoreductase	nuoE	NADH-quinone oxidoreductase subunit E	0	0	6	4	0	2	3	1	0	2	1	1	1	2	1	1	1	1	1	0	0	1	0	3	2	2	3	3	2	0	0	0	1	1	1	1	0	7	3	2	1	1	0	0	0
K00335	Energy metabolism	Oxidative phosphorylation, NADH-quinone oxidoreductase	nuoF	NADH-quinone oxidoreductase subunit F	0	0	5	4	0	4	2	0	0	4	0	1	0	0	1	1	0	1	0	0	0	0	0	3	2	1	3	2	2	0	0	2	1	2	4	0	1	8	3	1	0	2	0	0	1
K00336	Energy metabolism	Oxidative phosphorylation, NADH-quinone oxidoreductase	nuoG	NADH-quinone oxidoreductase subunit G	0	0	0	0	0	0	0	0	0	0	1	1	0	1	1	1	1	0	0	0	0	0	0	0	0	0	0	0	0	0	0	0	1	0	0	0	0	0	0	0	0	0	0	0	0
K00337	Energy metabolism	Oxidative phosphorylation, NADH-quinone oxidoreductase	nuoH	NADH-quinone oxidoreductase subunit H	0	0	0	0	1	0	0	2	0	0	1	1	1	1	1	1	0	1	2	0	0	1	0	0	0	2	1	0	2	0	0	2	1	2	2	0	0	1	2	0	0	1	1	0	0
K00338	Energy metabolism	Oxidative phosphorylation, NADH-quinone oxidoreductase	nuoI	NADH-quinone oxidoreductase subunit I	0	0	0	0	1	0	0	2	2	0	1	1	1	2	1	1	0	1	4	0	0	2	0	0	0	2	1	0	2	0	0	2	2	2	2	0	0	1	2	0	0	1	2	1	0
K00339	Energy metabolism	Oxidative phosphorylation, NADH-quinone oxidoreductase	nuoJ	NADH-quinone oxidoreductase subunit J	0	0	0	0	1	0	0	2	2	0	1	1	1	1	1	1	0	0	2	0	0	2	1	0	0	2	1	1	2	0	1	1	2	2	2	0	0	1	2	0	0	1	2	1	0
K00340	Energy metabolism	Oxidative phosphorylation, NADH-quinone oxidoreductase	nuoK	NADH-quinone oxidoreductase subunit K	0	0	0	0	1	0	0	2	2	0	1	1	1	1	1	1	0	0	2	0	0	2	1	0	0	2	1	1	2	0	1	2	2	2	2	1	0	1	2	0	0	1	1	1	0
K00341	Energy metabolism	Oxidative phosphorylation, NADH-quinone oxidoreductase	nuoL	NADH-quinone oxidoreductase subunit L	0	0	0	0	1	0	0	1	2	0	1	1	1	2	1	1	1	0	1	0	0	2	0	0	0	2	2	1	2	0	2	2	2	2	2	0	0	1	2	0	0	0	0	1	0
K00342	Energy metabolism	Oxidative phosphorylation, NADH-quinone oxidoreductase	nuoM	NADH-quinone oxidoreductase subunit M	0	0	0	0	0	0	0	2	2	0	1	1	1	2	1	0	0	1	1	0	0	2	0	0	0	2	2	1	2	0	1	1	2	2	2	0	0	1	2	0	0	1	0	0	0
K00343	Energy metabolism	Oxidative phosphorylation, NADH-quinone oxidoreductase	nuoN	NADH-quinone oxidoreductase subunit N	0	0	0	0	1	0	0	2	1	0	1	1	1	2	1	1	1	1	2	0	1	2	0	0	0	2	2	2	2	0	1	2	2	2	2	0	0	1	2	0	0	1	1	1	0
K02117	Energy metabolism	Oxidative phosphorylation, V/A type ATPase	ATPVA, ntpA, atpA	V/A-type H+-transporting ATPase subunit A	1	0	0	1	0	1	1	0	0	0	0	0	0	0	0	0	0	0	0	1	0	0	0	0	1	0	0	0	0	0	0	0	0	0	0	0	0	0	0	1	0	1	0	0	0
K02118	Energy metabolism	Oxidative phosphorylation, V/A type ATPase	ATPVB, ntpB, atpB	V/A-type H+-transporting ATPase subunit B	1	0	0	1	0	1	0	0	0	0	0	0	0	0	0	0	0	0	0	1	0	0	0	1	1	0	0	0	0	0	0	0	0	0	0	1	0	0	0	1	0	1	0	0	0
K02119	Energy metabolism	Oxidative phosphorylation, V/A type ATPase	ATPVC, ntpC, atpC	V/A-type H+-transporting ATPase subunit C	1	0	0	1	0	1	1	0	0	1	0	0	0	0	0	0	0	0	0	0	0	0	0	1	1	0	0	0	0	0	0	0	0	0	0	0	0	0	0	0	0	1	0	0	0
K02120	Energy metabolism	Oxidative phosphorylation, V/A type ATPase	ATPVD, ntpD, atpD	V/A-type H+-transporting ATPase subunit D	1	0	0	1	0	1	0	0	0	1	0	0	0	0	0	0	0	0	0	1	0	0	0	1	1	0	0	0	0	1	0	0	0	0	0	0	0	0	0	0	0	1	0	0	0
K02121	Energy metabolism	Oxidative phosphorylation, V/A type ATPase	ATPVE, ntpE, atpE	V/A-type H+-transporting ATPase subunit E	1	0	0	1	0	1	0	0	0	1	0	0	0	0	0	0	0	0	0	0	0	0	0	1	1	0	0	0	0	0	0	0	0	0	0	0	0	0	0	0	0	1	0	0	0
K02122	Energy metabolism	Oxidative phosphorylation, V/A type ATPase	ATPVF, ntpF, atpF	V/A-type H+-transporting ATPase subunit F	1	0	0	1	0	1	1	0	0	1	0	0	0	0	0	0	0	0	0	0	0	0	0	0	1	0	0	0	0	0	0	0	0	0	0	1	0	0	0	0	0	1	0	0	0
K02107	Energy metabolism	Oxidative phosphorylation, V/A type ATPase	ATPVG, ahaH, atpH	V/A-type H+-transporting ATPase subunit G/H	1	0	0	1	0	1	0	0	0	0	0	0	0	0	0	0	0	0	0	0	0	0	0	1	1	0	0	0	0	0	0	0	0	0	0	0	0	0	0	0	0	0	0	0	0
K02123	Energy metabolism	Oxidative phosphorylation, V/A type ATPase	ATPVI, ntpI, atpI	V/A-type H+-transporting ATPase subunit I	1	0	0	1	0	1	0	0	0	0	0	0	0	0	0	0	0	0	0	0	0	0	0	1	1	0	0	0	0	0	0	0	0	0	0	1	0	1	0	1	0	1	0	0	0
K02124	Energy metabolism	Oxidative phosphorylation, V/A type ATPase	ATPVK, ntpK, atpK	V/A-type H+-transporting ATPase subunit K	1	0	0	1	0	1	1	0	0	0	0	0	0	0	0	0	0	0	0	1	0	0	0	1	1	0	0	0	0	0	0	0	0	0	0	1	0	0	0	0	0	0	0	0	0
K04641	Energy metabolism	Photoheterotrophy	bop	bacteriorhodopsin	0	0	0	0	0	0	0	0	0	0	0	0	0	0	0	0	0	0	0	0	0	0	0	0	0	0	0	0	0	0	0	0	0	0	0	0	0	0	0	0	0	0	0	0	0
K08941	Energy metabolism	Photosynthesis Anoxygenic photosynthesis	pscB	Anoxygenic reaction center I (KEGG: photosystem P840 reaction center iron-sulfur protein)	0	0	0	0	0	0	0	0	0	0	0	0	0	0	0	0	0	0	0	0	0	0	0	0	0	0	0	0	0	0	0	0	0	0	0	0	0	0	0	0	0	0	0	0	0
K08940	Energy metabolism	Photosynthesis Anoxygenic photosynthesis	pscA	Anoxygenic reaction center I (KEGG: photosystem P840 reaction center large subunit)	0	0	0	0	0	0	0	0	0	0	0	0	0	0	0	0	0	0	0	0	0	0	0	0	0	0	0	0	0	0	0	0	0	0	0	0	0	0	0	0	0	0	0	0	0
K08942	Energy metabolism	Photosynthesis Anoxygenic photosynthesis	pscC	Anoxygenic reaction center I (photosystem P840 reaction center cytochrome c551)	0	0	0	0	0	0	0	0	0	0	0	0	0	0	0	0	0	0	0	0	0	0	0	0	0	0	0	0	0	0	0	0	0	0	0	0	0	0	0	0	0	0	0	0	0
K08943	Energy metabolism	Photosynthesis Anoxygenic photosynthesis	pscD	Anoxygenic reaction center I (photosystem P840 reaction center protein PscD)	0	0	0	0	0	0	0	0	0	0	0	0	0	0	0	0	0	0	0	0	0	0	0	0	0	0	0	0	0	0	0	0	0	0	0	0	0	0	0	0	0	0	0	0	0
K08928	Energy metabolism	Photosynthesis Anoxygenic photosynthesis	pufL	Anoxygenic reaction center II (KEGG: photosynthetic reaction center L subunit)	0	0	0	0	0	0	0	0	0	0	0	0	0	0	0	0	0	0	0	0	0	0	0	0	0	0	0	0	0	0	0	0	0	0	0	0	0	0	0	0	0	0	0	0	0
K08929	Energy metabolism	Photosynthesis Anoxygenic photosynthesis	pufM	Anoxygenic reaction center II (KEGG: photosynthetic reaction center M subunit)	0	0	0	0	0	0	0	0	0	0	0	0	0	0	0	0	0	0	0	0	0	0	0	0	0	0	0	0	0	0	0	0	0	0	0	0	0	0	0	0	0	0	0	0	0
K08944	Energy metabolism	Photosynthesis Anoxygenic photosynthesis	fmoA	bacteriochlorophyll A protein	0	0	0	0	0	0	0	0	0	0	0	0	0	0	0	0	0	0	0	0	0	0	0	0	0	0	0	0	0	0	0	0	0	0	0	0	0	0	0	0	0	0	0	0	0
K08945	Energy metabolism	Photosynthesis Anoxygenic photosynthesis	csmA	chlorosome envelope protein A	0	0	0	0	0	0	0	0	0	0	0	0	0	0	0	0	0	0	0	0	0	0	0	0	0	0	0	0	0	0	0	0	0	0	0	0	0	0	0	0	0	0	0	0	0
K08948	Energy metabolism	Photosynthesis Anoxygenic photosynthesis	csmD	chlorosome envelope protein D	0	0	0	0	0	0	0	0	0	0	0	0	0	0	0	0	0	0	0	0	0	0	0	0	0	0	0	0	0	0	0	0	0	0	0	0	0	0	0	0	0	0	0	0	0
K08949	Energy metabolism	Photosynthesis Anoxygenic photosynthesis	csmE	chlorosome envelope protein E	0	0	0	0	0	0	0	0	0	0	0	0	0	0	0	0	0	0	0	0	0	0	0	0	0	0	0	0	0	0	0	0	0	0	0	0	0	0	0	0	0	0	0	0	0
K08950	Energy metabolism	Photosynthesis Anoxygenic photosynthesis	csmF	chlorosome envelope protein F	0	0	0	0	0	0	0	0	0	0	0	0	0	0	0	0	0	0	0	0	0	0	0	0	0	0	0	0	0	0	0	0	0	0	0	0	0	0	0	0	0	0	0	0	0
K08951	Energy metabolism	Photosynthesis Anoxygenic photosynthesis	csmH	chlorosome envelope protein H	0	0	0	0	0	0	0	0	0	0	0	0	0	0	0	0	0	0	0	0	0	0	0	0	0	0	0	0	0	0	0	0	0	0	0	0	0	0	0	0	0	0	0	0	0
K08952	Energy metabolism	Photosynthesis Anoxygenic photosynthesis	csmI	chlorosome envelope protein I	0	0	0	0	0	0	0	0	0	0	0	0	0	0	0	0	0	0	0	0	0	0	0	0	0	0	0	0	0	0	0	0	0	0	0	0	0	0	0	0	0	0	0	0	0
K08953	Energy metabolism	Photosynthesis Anoxygenic photosynthesis	csmJ	chlorosome envelope protein J	0	0	0	0	0	0	0	0	0	0	0	0	0	0	0	0	0	0	0	0	0	0	0	0	0	0	0	0	0	0	0	0	0	0	0	0	0	0	0	0	0	0	0	0	0
K08954	Energy metabolism	Photosynthesis Anoxygenic photosynthesis	csmXC	chlorosome envelope protein X	0	0	0	0	0	0	0	0	0	0	0	0	0	0	0	0	0	0	0	0	0	0	0	0	0	0	0	0	0	0	0	0	0	0	0	0	0	0	0	0	0	0	0	0	0
K08926	Energy metabolism	Photosynthesis Anoxygenic photosynthesis	pufA	light-harvesting complex 1 alpha chain	0	0	0	0	0	0	0	0	0	0	0	0	0	0	0	0	0	0	0	0	0	0	0	0	0	0	0	0	0	0	0	0	0	0	0	0	0	0	0	0	0	0	0	0	0
K08927	Energy metabolism	Photosynthesis Anoxygenic photosynthesis	pufB	light-harvesting complex 1 beta chain	0	0	0	0	0	0	0	0	0	0	0	0	0	0	0	0	0	0	0	0	0	0	0	0	0	0	0	0	0	0	0	0	0	0	0	0	0	0	0	0	0	0	0	0	0
K08930	Energy metabolism	Photosynthesis Anoxygenic photosynthesis	pucA	light-harvesting protein B-800-850 alpha chain	0	0	0	0	0	0	0	0	0	0	0	0	0	0	0	0	0	0	0	0	0	0	0	0	0	0	0	0	0	0	0	0	0	0	0	0	0	0	0	0	0	0	0	0	0
K08939	Energy metabolism	Photosynthesis Anoxygenic photosynthesis	pucB	light-harvesting protein B-800-850 beta chain	0	0	0	0	0	0	0	0	0	0	0	0	0	0	0	0	0	0	0	0	0	0	0	0	0	0	0	0	0	0	0	0	0	0	0	0	0	0	0	0	0	0	0	0	0
K13992	Energy metabolism	Photosynthesis Anoxygenic photosynthesis	pufC	photosynthetic reaction center cytochrome c subunit	0	0	0	0	0	0	0	0	0	0	0	0	0	0	0	0	0	0	0	0	0	0	0	0	0	0	0	0	0	0	0	0	0	0	0	0	0	0	0	0	0	0	0	0	0
K13994	Energy metabolism	Photosynthesis Anoxygenic photosynthesis	pufX	photosynthetic reaction center PufX protein	0	0	0	0	0	0	0	0	0	0	0	0	0	0	0	0	0	0	0	0	0	0	0	0	0	0	0	0	0	0	0	0	0	0	0	0	0	0	0	0	0	0	0	0	0
K02636	Energy metabolism	Photosynthesis Cytochrome b6/f complex	petC	cytochrome b6-f complex iron-sulfur subunit	0	0	0	0	0	0	0	0	0	0	0	0	0	0	0	0	0	0	0	0	1	0	0	0	0	0	0	0	0	0	0	0	0	0	0	0	0	0	0	0	0	0	0	0	0
K02634	Energy metabolism	Photosynthesis Cytochrome b6/f complex	petA	cytochrome b6-f complex subunit	0	0	0	0	0	0	0	0	0	0	0	0	0	0	0	0	0	0	0	0	0	0	0	0	0	0	0	0	0	0	0	0	0	0	0	0	0	0	0	0	0	0	0	0	0
K02635	Energy metabolism	Photosynthesis Cytochrome b6/f complex	petB	cytochrome b6-f complex subunit	0	0	0	0	0	0	0	0	0	0	0	0	0	0	0	0	0	0	0	0	0	0	1	0	0	1	0	0	0	0	0	0	0	0	0	0	0	0	0	0	0	0	0	0	0
K02637	Energy metabolism	Photosynthesis Cytochrome b6/f complex	petD	cytochrome b6-f complex subunit 4	0	0	0	0	0	0	0	0	0	0	0	0	0	0	0	0	0	0	0	0	0	0	0	0	0	0	0	0	0	0	0	0	0	0	0	0	0	0	0	0	0	0	0	0	0
K02640	Energy metabolism	Photosynthesis Cytochrome b6/f complex	petG	cytochrome b6-f complex subunit 5	0	0	0	0	0	0	0	0	0	0	0	0	0	0	0	0	0	0	0	0	0	0	0	0	0	0	0	0	0	0	0	0	0	0	0	0	0	0	0	0	0	0	0	0	0
K02642	Energy metabolism	Photosynthesis Cytochrome b6/f complex	petL	cytochrome b6-f complex subunit 6	0	0	0	0	0	0	0	0	0	0	0	0	0	0	0	0	0	0	0	0	0	0	0	0	0	0	0	0	0	0	0	0	0	0	0	0	0	0	0	0	0	0	0	0	0
K02643	Energy metabolism	Photosynthesis Cytochrome b6/f complex	petM	cytochrome b6-f complex subunit 7	0	0	0	0	0	0	0	0	0	0	0	0	0	0	0	0	0	0	0	0	0	0	0	0	0	0	0	0	0	0	0	0	0	0	0	0	0	0	0	0	0	0	0	0	0
K03689	Energy metabolism	Photosynthesis Cytochrome b6/f complex	petN	cytochrome b6-f complex subunit 8	0	0	0	0	0	0	0	0	0	0	0	0	0	0	0	0	0	0	0	0	0	0	0	0	0	0	0	0	0	0	0	0	0	0	0	0	0	0	0	0	0	0	0	0	0
K02702	Energy metabolism	Photosynthesis Photosystem I	psaX	photosystem I 4.8kDa protein	0	0	0	0	0	0	0	0	0	0	0	0	0	0	0	0	0	0	0	0	0	0	0	0	0	0	0	0	0	0	0	0	0	0	0	0	0	0	0	0	0	0	0	0	0
K02689	Energy metabolism	Photosynthesis Photosystem I	psaA	photosystem I P700 chlorophyll a apoprotein A1	0	0	0	0	0	0	0	0	0	0	0	0	0	0	0	0	0	0	0	0	0	0	0	0	0	0	0	0	0	0	0	0	0	0	0	0	0	0	0	0	0	0	0	0	0
K02690	Energy metabolism	Photosynthesis Photosystem I	psaB	photosystem I P700 chlorophyll a apoprotein A2	0	0	0	0	0	0	0	0	0	0	0	0	0	0	0	0	0	0	0	0	0	0	0	0	0	0	0	0	0	0	0	0	0	0	0	0	0	0	0	0	0	0	0	0	0
K02692	Energy metabolism	Photosynthesis Photosystem I	psaD	photosystem I subunit II	0	0	0	0	0	0	0	0	0	0	0	0	0	0	0	0	0	0	0	0	0	0	0	0	0	0	0	0	0	0	0	0	0	0	0	0	0	0	0	0	0	0	0	0	0
K02694	Energy metabolism	Photosynthesis Photosystem I	psaF	photosystem I subunit III	0	0	0	0	0	0	0	0	0	0	0	0	0	0	0	0	0	0	0	0	0	0	0	0	0	0	0	0	0	0	0	0	0	0	0	0	0	0	0	0	0	0	0	0	0
K02693	Energy metabolism	Photosynthesis Photosystem I	psaE	photosystem I subunit IV	0	0	0	0	0	0	0	0	0	0	0	0	0	0	0	0	0	0	0	0	0	0	0	0	0	0	0	0	0	0	0	0	0	0	0	0	0	0	0	0	0	0	0	0	0
K02697	Energy metabolism	Photosynthesis Photosystem I	psaJ	photosystem I subunit IX	0	0	0	0	0	0	0	0	0	0	0	0	0	0	0	0	0	0	0	0	0	0	0	0	0	0	0	0	0	0	0	0	0	0	0	0	0	0	0	0	0	0	0	0	0
K02701	Energy metabolism	Photosynthesis Photosystem I	psaN	photosystem I subunit PsaN	0	0	0	0	0	0	0	0	0	0	0	0	0	0	0	0	0	0	0	0	0	0	0	0	0	0	0	0	0	0	0	0	0	0	0	0	0	0	0	0	0	0	0	0	0
K14332	Energy metabolism	Photosynthesis Photosystem I	psaO	photosystem I subunit PsaO	0	0	0	0	0	0	0	0	0	0	0	0	0	0	0	0	0	0	0	0	0	0	0	0	0	0	0	0	0	0	0	0	0	0	0	0	0	0	0	0	0	0	0	0	0
K08905	Energy metabolism	Photosynthesis Photosystem I	psaG	photosystem I subunit V	0	0	0	0	0	0	0	0	0	0	0	0	0	0	0	0	0	0	0	0	0	0	0	0	0	0	0	0	0	0	0	0	0	0	0	0	0	0	0	0	0	0	0	0	0
K02695	Energy metabolism	Photosynthesis Photosystem I	psaH	photosystem I subunit VI	0	0	0	0	0	0	0	0	0	0	0	0	0	0	0	0	0	0	0	0	0	0	0	0	0	0	0	0	0	0	0	0	0	0	0	0	0	0	0	0	0	0	0	0	0
K02691	Energy metabolism	Photosynthesis Photosystem I	psaC	photosystem I subunit VII	0	0	0	0	0	0	0	0	0	0	0	0	0	0	0	0	0	0	0	0	0	0	0	0	0	0	0	0	0	0	0	0	0	0	0	0	0	0	0	0	0	0	0	0	0
K02696	Energy metabolism	Photosynthesis Photosystem I	psaI	photosystem I subunit VIII	0	0	0	0	0	0	0	0	0	0	0	0	0	0	0	0	0	0	0	0	0	0	0	0	0	0	0	0	0	0	0	0	0	0	0	0	0	0	0	0	0	0	0	0	0
K02698	Energy metabolism	Photosynthesis Photosystem I	psaK	photosystem I subunit X	0	0	0	0	0	0	0	0	0	0	0	0	0	0	0	0	0	0	0	0	0	0	0	0	0	0	0	0	0	0	0	0	0	0	0	0	0	0	0	0	0	0	0	0	0
K02699	Energy metabolism	Photosynthesis Photosystem I	psaL	photosystem I subunit XI	0	0	0	0	0	0	0	0	0	0	0	0	0	0	0	0	0	0	0	0	0	0	0	0	0	0	0	0	0	0	0	0	0	0	0	0	0	0	0	0	0	0	0	0	0
K02700	Energy metabolism	Photosynthesis Photosystem I	psaM	photosystem I subunit XII	0	0	0	0	0	0	0	0	0	0	0	0	0	0	0	0	0	0	0	0	0	0	0	0	0	0	0	0	0	0	0	0	0	0	0	0	0	0	0	0	0	0	0	0	0
K08903	Energy metabolism	Photosynthesis Photosystem II (major reaction center proteins - 21 additional proteins possible as part of structure)	psb28	photosystem II 13kDa protein	0	0	0	0	0	0	0	0	0	0	0	0	0	0	0	0	0	0	0	0	0	0	0	0	0	0	0	0	0	0	0	0	0	0	0	0	0	0	0	0	0	0	0	0	0
K02705	Energy metabolism	Photosynthesis Photosystem II (major reaction center proteins - 21 additional proteins possible as part of structure)	psbC	photosystem II CP43 chlorophyll apoprotein	0	0	0	0	0	0	0	0	0	0	0	0	0	0	0	0	0	0	0	0	0	0	0	0	0	0	0	0	0	0	0	0	0	0	0	0	0	0	0	0	0	0	0	0	0
K02704	Energy metabolism	Photosynthesis Photosystem II (major reaction center proteins - 21 additional proteins possible as part of structure)	psbB	photosystem II CP47 chlorophyll apoprotein	0	0	0	0	0	0	0	0	0	0	0	0	0	0	0	0	0	0	0	0	0	0	0	0	0	0	0	0	0	0	0	0	0	0	0	0	0	0	0	0	0	0	0	0	0
K02707	Energy metabolism	Photosynthesis Photosystem II (major reaction center proteins - 21 additional proteins possible as part of structure)	psbE	photosystem II cytochrome b559 subunit alpha	0	0	0	0	0	0	0	0	0	0	0	0	0	0	0	0	0	0	0	0	0	0	0	0	0	0	0	0	0	0	0	0	0	0	0	0	0	0	0	0	0	0	0	0	0
K02708	Energy metabolism	Photosynthesis Photosystem II (major reaction center proteins - 21 additional proteins possible as part of structure)	psbF	photosystem II cytochrome b559 subunit beta	0	0	0	0	0	0	0	0	0	0	0	0	0	0	0	0	0	0	0	0	0	0	0	0	0	0	0	0	0	0	0	0	0	0	0	0	0	0	0	0	0	0	0	0	0
K02720	Energy metabolism	Photosynthesis Photosystem II (major reaction center proteins - 21 additional proteins possible as part of structure)	psbV	photosystem II cytochrome c550	0	0	0	0	0	0	0	0	0	0	0	0	0	0	0	0	0	0	0	0	0	0	0	0	0	0	0	0	0	0	0	0	0	0	0	0	0	0	0	0	0	0	0	0	0
K02716	Energy metabolism	Photosynthesis Photosystem II (major reaction center proteins - 21 additional proteins possible as part of structure)	psbO	photosystem II oxygen-evolving enhancer protein 1	0	0	0	0	0	0	0	0	0	0	0	0	0	0	0	0	0	0	0	0	0	0	0	0	0	0	0	0	0	0	0	0	0	0	0	0	0	0	0	0	0	0	0	0	0
K02717	Energy metabolism	Photosynthesis Photosystem II (major reaction center proteins - 21 additional proteins possible as part of structure)	psbP	photosystem II oxygen-evolving enhancer protein 2	0	0	0	0	0	0	0	0	0	0	0	0	0	0	0	0	0	0	0	0	0	0	0	0	0	0	0	0	0	0	0	0	0	0	0	0	0	0	0	0	0	0	0	0	0
K02703	Energy metabolism	Photosynthesis Photosystem II (major reaction center proteins - 21 additional proteins possible as part of structure)	psbA	photosystem II P680 reaction center D1 protein	0	0	0	0	0	0	0	0	0	0	0	0	0	0	0	0	0	0	0	0	0	0	0	0	0	0	0	0	0	0	0	0	0	0	0	0	0	0	0	0	0	0	0	0	0
K02706	Energy metabolism	Photosynthesis Photosystem II (major reaction center proteins - 21 additional proteins possible as part of structure)	psbD	photosystem II P680 reaction center D2 protein	0	0	0	0	0	0	0	0	0	0	0	0	0	0	0	0	0	0	0	0	0	0	0	0	0	0	0	0	0	0	0	0	0	0	0	0	0	0	0	0	0	0	0	0	0
K08902	Energy metabolism	Photosynthesis Photosystem II (major reaction center proteins - 21 additional proteins possible as part of structure)	psb27	photosystem II Psb27 protein	0	0	0	0	0	0	0	0	0	0	0	0	0	0	0	0	0	0	0	0	0	0	0	0	0	0	0	0	0	0	0	0	0	0	0	0	0	0	0	0	0	0	0	0	0
K08904	Energy metabolism	Photosynthesis Photosystem II (major reaction center proteins - 21 additional proteins possible as part of structure)	psb28-2	photosystem II Psb28-2 protein	0	0	0	0	0	0	0	0	0	0	0	0	0	0	0	0	0	0	0	0	0	0	0	0	0	0	0	0	0	0	0	0	0	0	0	0	0	0	0	0	0	0	0	0	0
K02709	Energy metabolism	Photosynthesis Photosystem II (major reaction center proteins - 21 additional proteins possible as part of structure)	psbH	photosystem II PsbH protein	0	0	0	0	0	0	0	0	0	0	0	0	0	0	0	0	0	0	0	0	0	0	0	0	0	0	0	0	0	0	0	0	0	0	0	0	0	0	0	0	0	0	0	0	0
K02710	Energy metabolism	Photosynthesis Photosystem II (major reaction center proteins - 21 additional proteins possible as part of structure)	psbI	photosystem II PsbI protein	0	0	0	0	0	0	0	0	0	0	0	0	0	0	0	0	0	0	0	0	0	0	0	0	0	0	0	0	0	0	0	0	0	0	0	0	0	0	0	0	0	0	0	0	0
K02711	Energy metabolism	Photosynthesis Photosystem II (major reaction center proteins - 21 additional proteins possible as part of structure)	psbJ	photosystem II PsbJ protein	0	0	0	0	0	0	0	0	0	0	0	0	0	0	0	0	0	0	0	0	0	0	0	0	0	0	0	0	0	0	0	0	0	0	0	0	0	0	0	0	0	0	0	0	0
K02712	Energy metabolism	Photosynthesis Photosystem II (major reaction center proteins - 21 additional proteins possible as part of structure)	psbK	photosystem II PsbK protein	0	0	0	0	0	0	0	0	0	0	0	0	0	0	0	0	0	0	0	0	0	0	0	0	0	0	0	0	0	0	0	0	0	0	0	0	0	0	0	0	0	0	0	0	0
K02713	Energy metabolism	Photosynthesis Photosystem II (major reaction center proteins - 21 additional proteins possible as part of structure)	psbL	photosystem II PsbL protein	0	0	0	0	0	0	0	0	0	0	0	0	0	0	0	0	0	0	0	0	0	0	0	0	0	0	0	0	0	0	0	0	0	0	0	0	0	0	0	0	0	0	0	0	0
K02714	Energy metabolism	Photosynthesis Photosystem II (major reaction center proteins - 21 additional proteins possible as part of structure)	psbM	photosystem II PsbM protein	0	0	0	0	0	0	0	0	0	0	0	0	0	0	0	0	0	0	0	0	0	0	0	0	0	0	0	0	0	0	0	0	0	0	0	0	0	0	0	0	0	0	0	0	0
K02718	Energy metabolism	Photosynthesis Photosystem II (major reaction center proteins - 21 additional proteins possible as part of structure)	psbT	photosystem II PsbT protein	0	0	0	0	0	0	0	0	0	0	0	0	0	0	0	0	0	0	0	0	0	0	0	0	0	0	0	0	0	0	0	0	0	0	0	0	0	0	0	0	0	0	0	0	0
K02719	Energy metabolism	Photosynthesis Photosystem II (major reaction center proteins - 21 additional proteins possible as part of structure)	psbU	photosystem II PsbU protein	0	0	0	0	0	0	0	0	0	0	0	0	0	0	0	0	0	0	0	0	0	0	0	0	0	0	0	0	0	0	0	0	0	0	0	0	0	0	0	0	0	0	0	0	0
K02722	Energy metabolism	Photosynthesis Photosystem II (major reaction center proteins - 21 additional proteins possible as part of structure)	psbX	photosystem II PsbX protein	0	0	0	0	0	0	0	0	0	0	0	0	0	0	0	0	0	0	0	0	0	0	0	0	0	0	0	0	0	0	0	0	0	0	0	0	0	0	0	0	0	0	0	0	0
K02723	Energy metabolism	Photosynthesis Photosystem II (major reaction center proteins - 21 additional proteins possible as part of structure)	psbY	photosystem II PsbY protein	0	0	0	0	0	0	0	0	0	0	0	0	0	0	0	0	0	0	0	0	0	0	0	0	0	0	0	0	0	0	0	0	0	0	0	0	0	0	0	0	0	0	0	0	0
K02724	Energy metabolism	Photosynthesis Photosystem II (major reaction center proteins - 21 additional proteins possible as part of structure)	psbZ	photosystem II PsbZ protein	0	0	0	0	0	0	0	0	0	0	0	0	0	0	0	0	0	0	0	0	0	0	0	0	0	0	0	0	0	0	0	0	0	0	0	0	0	0	0	0	0	0	0	0	0
K02291	Energy metabolism	Photosynthesis Retinal biosynthesis (necessary for proteorhodopsin)	crtB	15-cis-phytoene/all-trans-phytoene synthase (KEGG: phytoene synthase)	0	0	0	0	0	0	0	1	0	0	0	1	1	1	1	0	0	0	1	0	0	1	0	0	0	1	0	1	0	0	0	0	0	0	1	1	0	0	0	0	0	0	1	1	0
K13789	Energy metabolism	Photosynthesis Retinal biosynthesis (necessary for proteorhodopsin)	GGPS	geranylgeranyl diphosphate synthase, type II	0	0	1	0	0	0	0	1	0	0	0	0	0	0	0	0	1	0	1	0	0	0	0	1	0	0	0	0	0	0	0	0	0	0	0	0	1	1	1	0	1	1	1	0	0
K06443	Energy metabolism	Photosynthesis Retinal biosynthesis (necessary for proteorhodopsin)	lcyB, crtL1, crtY	lycopene beta-cyclase	0	0	0	0	0	0	0	0	0	0	0	1	1	0	0	0	0	0	0	0	0	0	0	0	0	0	0	0	0	0	0	0	0	0	1	1	0	0	0	0	0	0	0	0	0
K10027	Energy metabolism	Photosynthesis Retinal biosynthesis (necessary for proteorhodopsin)	crtI	phytoene desaturase	0	0	0	0	0	0	0	0	0	0	0	1	1	0	0	0	0	0	0	0	0	1	0	0	0	0	0	0	0	0	0	0	0	0	2	1	0	0	0	0	0	0	0	0	0
K00410	Energy metabolism	ubiquinol-cytochrome c reductase	fbcH	ubiquinol-cytochrome c reductase cytochrome b/c1 subunit	0	0	0	0	0	0	0	0	0	0	0	0	0	0	0	0	0	0	0	0	0	0	0	0	0	0	0	0	0	0	0	0	0	0	0	0	0	0	0	0	0	0	0	0	0
K00411	Energy metabolism	ubiquinol-cytochrome c reductase	UQCRFS1, RIP1, petA	ubiquinol-cytochrome c reductase iron-sulfur subunit	0	0	0	0	0	0	0	0	0	0	1	1	1	1	1	1	1	1	0	0	0	0	0	0	0	0	0	0	0	0	0	0	0	0	0	0	0	0	0	0	0	0	0	0	0
K01071	Fatty acid biosynthesis	Dodecanoic acid synthesis	MCH	medium-chain acyl-[acyl-carrier-protein] hydrolase	0	0	0	0	0	0	0	0	0	0	0	0	0	0	0	0	0	0	1	0	0	0	0	0	0	0	0	0	0	0	0	0	0	2	0	0	0	0	0	0	0	0	0	0	0
K02372	Fatty acid biosynthesis	Fatty acid biosynthesis, elongation	fabZ	3-hydroxyacyl-[acyl-carrier-protein] dehydratase [EC:4.2.1.59]	0	1	1	1	1	1	1	1	0	0	2	1	2	1	1	2	1	0	1	0	0	1	0	1	1	1	1	0	1	0	1	0	0	0	0	1	1	2	0	1	0	2	1	1	1
K00059	Fatty acid biosynthesis	Fatty acid biosynthesis, elongation	fabG	3-oxoacyl-[acyl-carrier protein] reductase [EC:1.1.1.100]	0	0	6	2	2	1	2	1	0	1	3	5	6	4	3	0	7	1	2	0	2	3	2	3	5	1	2	3	7	1	5	5	11	6	0	1	1	7	7	1	0	0	0	1	0
K00647	Fatty acid biosynthesis	Fatty acid biosynthesis, elongation	fabB	3-oxoacyl-[acyl-carrier-protein] synthase I [EC:2.3.1.41]	0	0	0	0	0	0	0	0	0	0	1	0	1	0	0	0	1	0	0	0	0	0	0	0	0	0	0	0	0	0	0	0	0	1	0	0	0	0	0	0	0	0	0	0	0
K09458	Fatty acid biosynthesis	Fatty acid biosynthesis, elongation	fabF	3-oxoacyl-[acyl-carrier-protein] synthase II [EC:2.3.1.179]	0	1	1	1	2	1	0	1	0	0	1	1	2	1	1	1	1	1	0	0	1	0	0	1	1	1	1	1	3	1	2	2	1	4	0	0	1	4	1	1	0	0	2	2	0
K00208	Fatty acid biosynthesis	Fatty acid biosynthesis, elongation	fabI	enoyl-[acyl-carrier protein] reductase I [EC:1.3.1.9 1.3.1.10]	0	0	0	1	0	0	0	1	0	0	3	1	3	0	2	0	1	0	1	0	0	2	0	0	0	0	0	0	1	0	0	1	0	0	0	0	1	0	0	0	1	1	0	1	0
K00645	Fatty acid biosynthesis	Fatty acid biosynthesis, initiation	fabD	[acyl-carrier-protein] S-malonyltransferase [EC:2.3.1.39]	0	1	1	1	1	1	1	1	0	1	1	1	1	1	1	0	0	1	1	0	1	1	0	1	1	1	1	2	2	0	1	1	1	1	1	1	1	1	2	0	0	0	0	1	0
K00648	Fatty acid biosynthesis	Fatty acid biosynthesis, initiation	fabH	3-oxoacyl-[acyl-carrier-protein] synthase III [EC:2.3.1.180]	0	1	2	1	1	1	0	1	2	0	1	1	0	1	1	1	3	2	0	0	1	1	1	2	1	1	2	2	3	0	0	2	1	3	0	0	1	3	0	1	0	0	0	1	0
K03921	Fatty acid biosynthesis	Hexadecenoic acid biosynthesis	FAB2, SSI2, desA1	acyl-[acyl-carrier-protein] desaturase	0	0	0	0	0	0	0	0	0	0	0	0	0	0	0	0	0	0	0	0	0	1	0	0	0	0	0	0	0	0	0	0	0	0	0	0	0	0	0	0	0	0	0	0	0
K01897	Fatty acid biosynthesis	Long-chain acyl-CoA biosynthesis	ACSL, fadD	long-chain acyl-CoA synthetase [EC:6.2.1.3]	0	1	0	0	0	0	0	1	0	0	1	2	0	1	1	0	2	1	1	0	0	1	0	0	2	2	3	2	0	0	0	0	2	2	0	0	1	3	8	1	0	0	0	1	0
K11533	Fatty acid biosynthesis	Type I FAS	fas	fatty acid synthase, bacteria type [EC:2.3.1.-]	0	0	0	0	0	0	0	0	0	0	0	0	0	0	0	0	0	0	0	0	0	0	0	0	0	0	0	0	0	0	0	0	0	0	0	0	0	0	0	0	0	0	0	0	0
K20150	Fe metabolism	Fe metabolism	cyc2	iron:rusticyanin reductase [EC:1.16.9.1]	0	0	0	0	0	0	0	0	0	0	0	0	0	0	0	0	0	0	0	0	0	0	0	0	0	0	0	0	0	0	0	0	0	0	0	0	0	0	0	0	0	0	0	0	0
K01737	Folate biosynthesis	preQ0 biosynthesis	queD, ptpS, PTS	6-pyruvoyltetrahydropterin/6-carboxytetrahydropterin synthase [EC:4.2.3.12 4.1.2.50]	1	0	1	0	1	0	0	2	1	0	1	0	0	0	1	0	0	0	2	1	2	0	0	0	0	2	2	2	3	1	0	0	0	3	0	0	1	1	2	1	1	0	2	1	0
K10026	Folate biosynthesis	preQ0 biosynthesis	queE	7-carboxy-7-deazaguanine synthase	1	0	1	0	1	0	0	0	0	0	0	1	0	0	1	1	0	0	1	1	1	0	0	0	0	1	1	0	1	0	1	0	0	0	0	0	0	0	1	0	1	0	1	1	0
K06920	Folate biosynthesis	preQ0 biosynthesis	queC	7-cyano-7-deazaguanine synthase [EC:6.3.4.20]	1	0	1	0	1	0	0	1	0	0	0	1	2	1	1	0	0	0	2	1	1	0	0	0	0	1	1	4	0	0	1	0	0	0	0	0	0	0	1	1	0	1	1	1	0
K01495	Folate biosynthesis	preQ0 biosynthesis	GCH1, folE	GTP cyclohydrolase I [EC:3.5.4.16]	0	1	1	1	0	1	1	0	1	1	2	2	2	1	1	1	1	1	2	0	1	1	1	1	0	1	1	1	1	0	1	1	1	2	1	1	0	0	0	1	0	0	1	1	0
K09007	Folate biosynthesis	preQ0 biosynthesis	GCH4, folE	GTP cyclohydrolase I [EC:3.5.4.16]	0	0	0	0	1	0	0	0	0	0	0	0	0	0	1	0	1	1	0	0	0	0	1	0	0	0	0	0	0	0	0	0	0	0	0	0	1	1	1	0	1	0	0	0	0
K22391	Folate biosynthesis	preQ0 biosynthesis	E3.5.4.16	GTP cyclohydrolase I	0	0	1	1	1	1	0	0	0	0	0	0	0	0	0	0	0	0	0	0	0	0	0	0	0	0	1	1	0	0	0	0	0	0	0	0	0	0	1	0	0	0	0	0	0
K06879	Folate biosynthesis	preQ1 biosynthesis	queF	7-cyano-7-deazaguanine reductase [EC:1.7.1.13]	0	0	0	0	0	0	0	0	0	0	0	0	0	0	1	0	1	0	0	0	0	0	0	0	0	0	0	0	0	0	0	0	0	0	0	0	0	0	0	0	0	0	0	0	0
K09457	Folate biosynthesis	preQ1 biosynthesis	queF1, queF	7-cyano-7-deazaguanine reductase [EC:1.7.1.13]	0	0	0	0	0	0	0	1	0	0	1	1	1	1	0	0	0	0	1	0	0	0	0	0	0	1	1	1	0	0	0	0	0	1	0	0	0	1	1	1	0	0	1	1	0
K06897	Folate biosynthesis	NA	K06897	7,8-dihydropterin-6-yl-methyl-4-(beta-D-ribofuranosyl)aminobenzene 5'-phosphate synthase [EC:2.5.1.105]	0	0	0	0	3	0	0	0	0	0	0	0	0	0	0	0	0	0	0	0	0	0	0	0	0	0	0	0	0	0	0	0	0	0	0	0	0	2	0	0	0	0	0	0	0
K06984	Folate biosynthesis	NA	K06984	beta-ribofuranosylaminobenzene 5'-phosphate synthase [EC:2.4.2.54]	1	0	0	0	0	0	0	0	0	0	0	0	0	0	1	0	0	0	0	0	0	0	0	0	1	0	0	0	0	0	0	0	0	0	0	0	0	0	0	0	0	0	0	0	0
K00064	Fructose and mannose metabolism	L-fucose degradation	E1.1.1.122	D-threo-aldose 1-dehydrogenase [EC:1.1.1.122]	0	0	0	0	0	0	0	0	0	0	0	0	0	0	0	0	0	0	0	0	0	0	0	0	0	0	0	0	0	0	0	0	0	0	0	0	0	0	0	0	0	0	0	0	0
K18334	Fructose and mannose metabolism	L-fucose degradation	fucD	L-fuconate dehydratase	0	0	0	0	0	0	0	0	0	0	0	0	0	0	0	0	0	0	0	0	0	0	0	0	0	0	0	0	0	0	0	0	0	0	0	0	0	0	0	0	0	0	0	0	0
K07046	Fructose and mannose metabolism	L-fucose degradation	K07046	L-fuconolactonase [EC:3.1.1.-]	0	0	0	0	0	0	0	0	1	0	0	1	1	0	0	0	1	0	0	0	0	1	0	0	0	0	0	0	0	0	0	0	0	0	0	0	0	0	0	0	0	0	0	0	0
K01818	Fructose and mannose metabolism	L-fucose degradation	fucI	L-fucose isomerase [EC:5.3.1.25]	0	0	0	1	0	0	0	1	0	0	0	0	0	0	0	0	0	0	0	0	0	0	0	0	0	0	1	0	0	0	0	0	2	0	0	0	0	0	0	0	0	0	0	0	0
K01628	Fructose and mannose metabolism	L-fucose degradation	fucA	L-fuculose-phosphate aldolase [EC:4.1.2.17]	0	1	0	1	3	0	0	0	0	0	0	0	0	1	1	0	0	0	0	0	0	1	0	1	1	0	1	1	0	0	0	1	2	1	1	0	0	0	0	0	0	0	0	0	0
K18335	Fructose and mannose metabolism	L-fucose degradation	K18335	2-keto-3-deoxy-L-fuconate dehydrogenase	0	0	0	0	0	0	0	0	0	0	1	0	0	0	0	0	0	0	0	0	0	0	0	0	0	0	0	0	0	0	0	0	0	0	0	0	0	0	0	0	0	0	0	0	0
K02431	Fructose and mannose metabolism	L-rhamnose degradation	fucU, FUOM	L-fucose mutarotase	0	0	0	0	0	0	0	0	0	0	0	0	0	0	0	0	0	0	0	0	0	0	0	0	0	0	0	0	0	0	0	3	0	0	0	0	0	0	0	0	0	0	0	0	0
K12661	Fructose and mannose metabolism	L-rhamnose degradation	LRA3, yfaW	L-rhamnonate dehydratase [EC:4.2.1.90]	0	0	0	0	0	0	0	0	0	0	0	1	1	0	0	0	0	0	0	0	0	0	0	0	0	0	0	0	0	0	0	0	0	0	0	0	0	0	0	0	0	0	0	0	0
K18337	Fructose and mannose metabolism	L-rhamnose degradation	LRA1	L-rhamnose 1-dehydrogenase	0	0	0	0	0	0	0	0	0	0	0	1	1	0	0	0	0	0	0	0	0	0	0	0	0	0	0	0	0	0	0	0	1	0	0	0	0	0	0	0	0	0	0	0	0
K01820	Fructose and mannose metabolism	L-rhamnose degradation	rhaA	L-rhamnose isomerase / sugar isomerase	0	0	0	0	0	0	0	0	0	0	0	0	0	0	0	0	0	0	0	0	0	1	0	0	0	0	0	0	0	0	0	0	0	1	0	1	0	0	0	0	0	0	0	0	0
K03534	Fructose and mannose metabolism	L-rhamnose degradation	rhaM	L-rhamnose mutarotase	0	0	0	0	0	0	0	0	0	0	0	0	0	0	0	0	0	0	0	0	0	0	0	0	0	0	0	0	0	0	0	0	3	0	0	0	0	0	0	0	0	0	0	0	0
K00848	Fructose and mannose metabolism	L-rhamnose degradation	rhaB	rhamnulokinase	0	0	0	1	0	0	0	0	1	0	0	0	0	0	0	0	0	0	0	0	0	1	0	0	0	0	0	0	0	0	0	1	1	1	0	1	0	0	0	0	0	0	0	0	0
K01629	Fructose and mannose metabolism	L-rhamnose degradation	rhaD	rhamnulose-1-phosphate aldolase	0	0	0	0	0	0	0	0	0	0	0	0	0	0	0	0	0	0	0	0	0	0	0	0	0	0	0	0	0	0	0	0	0	0	0	0	0	0	0	0	0	0	0	0	0
K01813	Fructose and mannose metabolism	L-rhamnose degradation	rhaA	L-rhamnose isomerase	0	0	0	1	0	0	0	0	0	0	0	0	0	0	0	0	0	0	0	0	0	0	0	0	0	0	0	0	0	0	0	0	0	0	0	0	0	0	0	0	0	0	0	0	0
K21883	Fructose and mannose metabolism	L-rhamnose degradation, L-fucose degradation	lra5	2-dehydro-3-deoxy-L-rhamnonate dehydrogenase	0	0	0	0	0	0	0	0	0	0	1	1	1	0	0	0	0	0	0	0	0	0	0	0	0	0	0	0	0	0	0	0	0	0	0	0	0	0	0	0	0	0	0	0	0
K18336	Fructose and mannose metabolism	L-rhamnose degradation, L-fucose degradation	lra6	2,4-didehydro-3-deoxy-L-rhamnonate hydrolase	0	0	0	0	0	0	0	0	0	0	0	0	0	0	0	0	0	0	0	0	0	0	0	0	0	0	0	0	0	0	0	0	0	0	0	0	0	0	0	0	0	0	0	0	0
K00968	Glycerophospholipid metabolism	Phosphatidylcholine (PC) biosynthesis, choline => PC	PCYT1	choline-phosphate cytidylyltransferase	0	0	0	0	0	0	0	0	0	0	0	0	0	0	0	0	0	0	0	0	0	0	0	0	0	0	0	0	0	0	0	0	0	0	0	0	0	0	0	0	0	0	0	0	0
K01928	Lysine biosynthesis	Lysine to peptidoglycan biosynthesis	murE	UDP-N-acetylmuramoyl-L-alanyl-D-glutamate--2,6-diaminopimelate ligase [EC:6.3.2.13]	0	1	1	1	1	1	0	1	0	0	1	1	1	0	1	1	0	1	1	0	1	0	2	1	1	1	0	1	1	0	1	1	1	1	1	1	1	1	1	1	1	0	1	1	1
K01929	Lysine biosynthesis	Lysine to peptidoglycan biosynthesis	murF	UDP-N-acetylmuramoyl-tripeptide--D-alanyl-D-alanine ligase [EC:6.3.2.10]	0	1	1	1	1	1	0	1	0	0	1	1	1	0	1	1	0	1	1	0	1	1	1	1	1	1	0	1	1	0	1	0	1	0	1	0	1	1	2	1	1	0	1	1	1
K00674	Lysine biosynthesis	NA	dapD	2,3,4,5-tetrahydropyridine-2-carboxylate N-succinyltransferase [EC:2.3.1.117]	0	0	0	0	0	0	0	0	0	0	1	1	1	1	1	0	1	1	0	0	0	1	0	0	0	0	0	0	0	0	0	0	1	0	0	0	0	0	0	0	0	0	0	0	0
K00215	Lysine biosynthesis	NA	dapB	4-hydroxy-tetrahydrodipicolinate reductase [EC:1.17.1.8]	1	0	1	1	2	1	1	0	1	1	2	1	1	1	1	1	1	0	1	0	1	1	1	0	2	1	0	0	0	1	0	0	0	0	0	0	1	1	1	1	1	0	1	0	1
K01714	Lysine biosynthesis	NA	dapA	4-hydroxy-tetrahydrodipicolinate synthase [EC:4.3.3.7]	1	0	2	1	2	2	2	0	0	0	1	1	1	1	1	1	3	1	1	0	1	1	0	1	3	0	0	0	0	1	1	0	0	1	0	1	1	1	1	1	1	0	1	0	1
K00821	Lysine biosynthesis	NA	argD	acetylornithine/N-succinyldiaminopimelate aminotransferase [EC:2.6.1.11 2.6.1.17]	1	0	1	1	1	0	0	1	1	1	1	1	1	1	2	0	1	1	1	0	0	0	0	1	0	0	0	1	0	0	1	1	2	0	0	0	1	1	1	1	1	0	0	2	0
K00928	Lysine biosynthesis	NA	lysC	aspartate kinase [EC:2.7.2.4]	0	0	1	0	2	1	0	0	0	1	1	1	0	0	1	1	1	0	0	1	1	1	0	0	2	1	0	0	0	0	0	1	0	1	0	1	1	1	1	0	1	0	0	0	1
K00133	Lysine biosynthesis	NA	asd	aspartate-semialdehyde dehydrogenase [EC:1.2.1.11]	1	0	1	1	1	1	0	1	1	1	1	1	2	1	1	1	0	0	0	0	0	1	1	1	1	1	0	0	1	1	1	1	0	1	0	0	1	1	1	1	1	1	0	1	2
K01586	Lysine biosynthesis	NA	lysA	diaminopimelate decarboxylase [EC:4.1.1.20]	1	1	1	1	0	1	0	1	0	1	1	2	1	1	2	1	1	0	1	0	1	1	1	0	1	1	0	0	1	0	1	1	0	1	1	1	1	1	1	1	1	0	1	0	0
K01778	Lysine biosynthesis	NA	dapF	diaminopimelate epimerase [EC:5.1.1.7]	1	0	1	2	2	1	0	3	0	0	1	1	1	1	1	1	1	0	1	0	0	1	0	1	2	1	1	0	1	2	2	0	0	0	0	0	1	1	1	1	1	0	1	0	1
K00003	Lysine biosynthesis	NA	E1.1.1.3	homoserine dehydrogenase [EC:1.1.1.3]	1	0	0	1	1	0	0	1	0	0	1	1	0	1	1	0	1	0	1	0	1	1	0	1	1	0	0	0	0	0	1	0	2	2	1	0	0	1	1	1	1	0	1	1	1
K10206	Lysine biosynthesis	NA	E2.6.1.83	LL-diaminopimelate aminotransferase [EC:2.6.1.83]	0	0	1	1	2	0	0	0	1	1	0	0	0	0	0	0	0	0	0	0	0	0	0	1	0	0	0	0	0	1	0	0	0	0	0	0	1	1	1	1	0	0	0	0	0
K01439	Lysine biosynthesis	NA	dapE	succinyl-diaminopimelate desuccinylase [EC:3.5.1.18]	0	0	0	1	0	0	0	0	0	0	2	1	1	1	1	0	1	1	0	0	0	1	0	0	4	0	0	0	0	0	0	0	3	1	0	0	0	2	0	0	0	0	0	0	1
K00841	Lysine biosynthesis	NA	patA	aminotransferase	0	0	0	0	0	0	0	0	0	0	0	0	0	0	0	0	0	0	0	0	0	0	0	0	0	0	0	0	0	0	0	0	0	0	0	0	0	0	0	0	0	0	0	0	0
K03340	Lysine biosynthesis	NA	dapdh	diaminopimelate dehydrogenase	0	0	0	1	0	0	1	0	0	0	0	0	0	0	0	0	0	0	0	0	0	0	0	0	0	0	0	0	0	0	0	0	0	0	0	0	0	0	0	0	0	0	0	0	0
K05822	Lysine biosynthesis	NA	dapH, dapD	tetrahydrodipicolinate N-acetyltransferase	0	0	0	0	0	0	0	0	0	0	0	0	0	0	0	0	0	0	0	0	0	0	0	0	0	0	0	0	0	0	0	0	0	0	0	0	0	0	0	0	0	0	0	0	0
K05823	Lysine biosynthesis	NA	dapL	N-acetyldiaminopimelate deacetylase	0	0	0	0	0	0	0	0	0	0	0	0	0	0	0	0	0	0	0	0	0	0	0	0	0	0	0	0	0	0	0	0	0	0	0	0	0	0	0	0	0	0	0	0	0
K14267	Lysine biosynthesis	NA	dapC	N-succinyldiaminopimelate aminotransferase [EC:2.6.1.17]	0	0	0	0	0	0	0	0	0	0	0	0	0	1	1	0	1	0	0	0	0	0	0	0	0	0	0	0	0	0	1	0	1	0	0	0	0	0	0	0	0	0	0	0	0
K12524	Lysine biosynthesis	NA	thrA	bifunctional aspartokinase / homoserine dehydrogenase 1	0	0	0	0	0	0	0	0	0	0	0	0	0	0	0	0	0	0	0	0	0	0	0	0	0	0	0	0	1	0	0	0	0	0	0	0	0	0	0	0	0	0	0	0	0
K12525	Lysine biosynthesis	NA	metL	bifunctional aspartokinase / homoserine dehydrogenase 2	0	0	0	0	0	0	0	0	0	0	0	0	0	0	0	0	0	0	0	0	0	0	0	0	0	0	0	0	0	0	0	0	0	0	0	0	0	0	0	0	0	0	0	0	0
K12526	Lysine biosynthesis	NA	lysAC	bifunctional diaminopimelate decarboxylase / aspartate kinase	0	0	0	0	0	0	0	0	0	0	0	0	0	0	0	0	0	0	0	0	0	0	0	0	0	0	0	0	0	0	0	0	0	0	0	0	0	0	0	0	0	0	0	0	0
K16793	Methane metabolism	CoenzymeB biosynthesis	aksE	methanogen homoaconitase small subunit [EC:4.2.1.114]	1	0	0	0	0	0	0	0	0	0	0	0	0	0	0	0	0	0	0	0	0	0	0	0	0	0	0	0	0	0	0	0	0	0	0	0	0	0	0	0	0	0	0	0	0
K10977	Methane metabolism	CoenzymeB biosynthesis	aksA	methanogen homocitrate synthase [EC:2.3.3.14 2.3.3.-]	1	0	0	0	0	0	0	0	0	0	0	0	0	0	0	0	0	0	0	0	0	0	0	0	0	0	0	0	0	0	0	0	0	0	0	0	0	0	0	0	0	0	0	0	0
K10978	Methane metabolism	CoenzymeB biosynthesis	aksF	methanogen homoisocitrate dehydrogenase	1	0	0	0	0	0	0	0	0	0	0	0	0	0	0	0	0	0	0	0	0	0	0	0	0	0	0	0	0	0	0	0	0	0	0	0	0	0	0	0	0	0	0	0	0
K16792	Methane metabolism	CoenzymeB biosynthesis	aksD	methanogen homoaconitase large subunit	1	0	0	0	0	0	0	0	0	0	0	0	0	0	0	0	0	0	0	0	0	0	0	0	0	0	0	0	0	0	0	0	0	0	0	0	0	0	0	0	0	0	0	0	0
K16157	Methane metabolism	Methane oxidation	mmoX	methane monooxygenase component A alpha chain	0	0	0	0	0	0	0	0	0	0	0	0	0	0	0	0	0	0	0	0	0	0	0	0	0	0	0	0	0	0	0	0	0	0	0	0	0	0	0	0	0	0	0	0	0
K16158	Methane metabolism	Methane oxidation	mmoY	methane monooxygenase component A beta chain	0	0	0	0	0	0	0	0	0	0	0	0	0	0	0	0	0	0	0	0	0	0	0	0	0	0	0	0	0	0	0	0	0	0	0	0	0	0	0	0	0	0	0	0	0
K16159	Methane metabolism	Methane oxidation	mmoZ	methane monooxygenase component A gamma chain	0	0	0	0	0	0	0	0	0	0	0	0	0	0	0	0	0	0	0	0	0	0	0	0	0	0	0	0	0	0	0	0	0	0	0	0	0	0	0	0	0	0	0	0	0
K16161	Methane metabolism	Methane oxidation	mmoC	methane monooxygenase component C	0	0	0	0	0	0	0	0	0	0	0	0	0	0	0	0	0	0	0	0	0	0	0	0	0	0	0	0	0	0	0	0	0	0	0	0	0	0	0	0	0	0	0	0	0
K22480	Methane metabolism	Methanogenesis Coenzyme B/Coenzyme M regeneration	hdrA1	heterodisulfide reductase subunit A1	0	0	0	0	0	0	0	0	0	0	0	0	0	0	0	0	0	0	0	0	0	0	0	0	0	1	0	0	0	0	0	0	0	0	0	0	0	0	0	0	0	0	0	0	0
K22481	Methane metabolism	Methanogenesis Coenzyme B/Coenzyme M regeneration	hdrB1	heterodisulfide reductase subunit B1	1	0	0	0	0	0	0	0	0	0	0	0	0	0	0	0	0	0	0	0	0	0	0	0	0	1	0	0	0	0	0	0	0	0	0	0	0	0	0	0	0	0	0	0	0
K22482	Methane metabolism	Methanogenesis Coenzyme B/Coenzyme M regeneration	hdrC1	heterodisulfide reductase subunit C1	1	0	0	0	0	0	0	0	0	0	0	0	0	0	0	0	0	0	0	0	0	0	0	0	0	0	0	0	0	0	0	0	0	0	0	0	0	0	0	0	0	0	0	0	0
K03388	Methane metabolism	Methanogenesis Coenzyme B/Coenzyme M regeneration	hdrA	heterodisulfide reductase subunit A	1	0	1	0	0	0	1	1	0	1	0	0	0	0	0	0	0	0	0	0	0	0	1	0	2	1	0	0	0	0	0	1	4	3	0	0	1	9	4	1	0	0	0	0	2
K03389	Methane metabolism	Methanogenesis Coenzyme B/Coenzyme M regeneration	hdrB	heterodisulfide reductase subunit B	1	0	2	0	0	0	0	1	0	1	0	0	0	0	0	0	0	0	0	0	0	0	3	0	1	1	0	0	0	0	0	2	1	2	0	0	1	2	1	0	0	0	0	0	2
K03390	Methane metabolism	Methanogenesis Coenzyme B/Coenzyme M regeneration	hdrC	heterodisulfide reductase subunit C	1	0	2	0	0	0	0	1	0	1	0	0	0	0	0	0	0	0	0	0	0	0	3	0	2	1	0	0	0	0	0	1	1	3	0	0	1	5	2	0	0	0	0	0	2
K14127	Methane metabolism	Methanogenesis Coenzyme B/Coenzyme M regeneration	mvhD, vhuD, vhcD	F420-non-reducing hydrogenase iron-sulfur subunit [EC:1.12.99.-]	1	0	0	0	0	0	1	1	0	1	0	0	0	0	0	1	0	0	0	0	0	0	0	0	2	1	0	0	0	0	0	1	1	1	0	0	0	3	0	1	0	0	0	0	0
K14126	Methane metabolism	Methanogenesis Coenzyme B/Coenzyme M regeneration	mvhA, vhuA, vhcA	F420-non-reducing hydrogenase large subunit [EC:1.12.99.-]	0	0	0	0	0	0	0	1	0	0	0	0	0	0	0	1	0	0	0	0	0	0	0	0	0	1	0	0	0	0	0	1	1	1	1	0	0	0	0	0	0	0	0	0	0
K14128	Methane metabolism	Methanogenesis Coenzyme B/Coenzyme M regeneration	mvhG, vhuG, vhcG	F420-non-reducing hydrogenase small subunit [EC:1.12.99.-]	0	0	0	0	0	0	0	1	0	0	0	0	0	0	0	1	0	0	0	0	0	0	1	0	0	1	0	0	0	0	0	1	1	1	0	0	0	1	1	0	0	0	0	0	0
K22516	Methane metabolism	Methanogenesis Coenzyme B/Coenzyme M regeneration	fdhA	formate dehydrogenase (coenzyme F420) alpha subunit	0	0	0	0	0	0	0	0	0	0	0	0	0	0	0	0	0	0	0	0	0	0	0	0	1	0	0	0	0	0	0	0	0	0	0	0	0	0	0	0	0	0	0	0	0
K00125	Methane metabolism	Methanogenesis Coenzyme B/Coenzyme M regeneration	fdhB	formate dehydrogenase, beta subunit	1	0	0	0	0	0	0	0	0	0	0	0	0	0	0	0	0	0	0	0	0	0	0	0	0	0	0	0	0	0	0	0	0	0	0	0	0	1	0	0	0	0	0	0	0
K08264	Methane metabolism	Methanogenesis Coenzyme B/Coenzyme M regeneration	hdrD	heterodisulfide reductase subunit D	0	0	0	0	0	0	0	0	0	0	0	0	0	0	0	0	0	0	0	0	0	0	0	0	0	0	0	0	0	0	0	0	0	0	0	0	0	4	1	0	0	0	0	0	0
K08265	Methane metabolism	Methanogenesis Coenzyme B/Coenzyme M regeneration	hdrE	heterodisulfide reductase subunit E	0	0	0	0	0	0	0	0	0	0	0	0	0	0	0	0	0	0	0	0	0	0	0	0	0	0	0	0	0	0	0	0	0	0	0	0	0	0	0	0	0	0	0	0	0
K03421	Methane metabolism	Methanogenesis Coenzyme M reduction to methane	mcrC	methyl-coenzyme M reductase subunit C	1	0	0	0	0	0	0	0	0	0	0	0	0	0	0	0	0	0	0	0	0	0	0	0	0	0	0	0	0	0	0	0	0	0	0	0	0	0	0	0	0	0	0	0	0
K03422	Methane metabolism	Methanogenesis Coenzyme M reduction to methane	mcrD	methyl-coenzyme M reductase subunit D	1	0	0	0	0	0	0	0	0	0	0	0	0	0	0	0	0	0	0	0	0	0	0	0	0	0	0	0	0	0	0	0	0	0	0	0	0	0	0	0	0	0	0	0	0
K00399	Methane metabolism	Methanogenesis Coenzyme M reduction to methane	mcrA	methyl-coenzyme M reductase alpha subunit	1	0	0	0	0	0	0	0	0	0	0	0	0	0	0	0	0	0	0	0	0	0	0	0	0	0	0	0	0	0	0	0	0	0	0	0	0	0	0	0	0	0	0	0	0
K00401	Methane metabolism	Methanogenesis Coenzyme M reduction to methane	mcrB	methyl-coenzyme M reductase beta subunit	1	0	0	0	0	0	0	0	0	0	0	0	0	0	0	0	0	0	0	0	0	0	0	0	0	0	0	0	0	0	0	0	0	0	0	0	0	0	0	0	0	0	0	0	0
K00402	Methane metabolism	Methanogenesis Coenzyme M reduction to methane	mcrG	methyl-coenzyme M reductase gamma subunit	1	0	0	0	0	0	0	0	0	0	0	0	0	0	0	0	0	0	0	0	0	0	0	0	0	0	0	0	0	0	0	0	0	0	0	0	0	0	0	0	0	0	0	0	0
K00400	Methane metabolism	Methanogenesis Coenzyme M reduction to methane	K00400	methyl coenzyme M reductase system, component A2	2	0	0	0	0	0	0	0	0	0	0	0	0	0	0	0	0	0	0	0	0	0	0	0	0	0	0	0	0	0	0	0	0	0	0	0	0	0	0	0	0	0	0	0	0
K00317	Methane metabolism	Methanogenesis Dimethylamine/trimethylamine dehydrogenase	dmd-tmd	dimethylamine/trimethylamine dehydrogenase	0	0	0	0	0	0	0	0	0	0	0	0	0	0	0	0	0	0	0	0	0	0	0	0	0	0	0	0	0	0	0	0	0	0	0	0	0	0	0	0	0	0	0	0	0
K25916	Methane metabolism	Methanogenesis from methoxylated aromatic compounds	mtoB	methoxylated aromatic compound---corrinoid protein Co-methyltransferase	0	0	4	5	1	0	0	3	0	0	1	0	1	1	1	1	1	0	1	0	2	1	1	4	2	1	4	0	1	0	0	14	4	6	4	0	0	8	6	2	1	0	0	2	0
K25917	Methane metabolism	Methanogenesis from methoxylated aromatic compounds	mtoA	[methyl-Co(III) methoxylated-aromatic-compound-specific corrinoid protein]---tetrahydromethanopterin methyltransferase	1	0	0	0	0	0	0	0	0	0	0	0	0	0	0	0	0	0	0	0	0	0	0	1	0	0	0	0	0	0	0	0	0	1	0	0	0	0	1	0	0	0	0	0	0
K00193	Methane metabolism	Methanogenesis via acetate	cdhC	acetyl-CoA decarbonylase/synthase complex subunit beta	1	1	0	0	0	0	0	0	0	1	0	0	0	0	0	0	0	0	0	0	0	0	0	0	0	0	0	0	0	0	0	0	0	0	0	0	0	1	1	0	0	0	0	0	0
K00194	Methane metabolism	Methanogenesis via acetate	cdhD, acsD	acetyl-CoA decarbonylase/synthase complex subunit delta	1	1	2	0	0	0	2	0	0	2	0	0	0	0	0	0	0	0	0	0	0	0	0	1	1	0	0	0	0	0	0	1	1	1	0	0	0	1	2	0	0	1	0	0	0
K00197	Methane metabolism	Methanogenesis via acetate	cdhE, acsC	acetyl-CoA decarbonylase/synthase complex subunit gamma	1	1	3	0	0	1	1	0	0	1	0	0	0	0	0	0	0	0	0	0	0	0	0	1	2	0	0	0	0	0	0	1	1	1	0	0	0	2	3	0	0	0	0	0	0
K00200	Methane metabolism	Methanogenesis via CO2	fwdA, fmdA	formylmethanofuran dehydrogenase subunit A	1	0	0	0	0	0	0	0	0	0	0	0	0	0	1	0	0	0	0	0	0	0	0	0	0	1	0	0	0	0	0	0	0	0	0	0	0	0	0	0	0	0	0	0	0
K00201	Methane metabolism	Methanogenesis via CO2	fwdB, fmdB	formylmethanofuran dehydrogenase subunit B	1	0	0	0	0	0	0	0	0	0	0	0	0	0	1	0	0	0	0	0	0	0	0	0	0	1	0	0	0	0	0	0	0	0	0	0	0	0	0	0	0	0	0	0	0
K00202	Methane metabolism	Methanogenesis via CO2	fwdC, fmdC	formylmethanofuran dehydrogenase subunit C	1	0	0	0	0	0	0	0	1	0	0	0	0	0	1	0	0	0	0	0	0	0	0	0	1	1	0	0	0	0	0	0	0	0	0	0	0	0	0	0	0	0	0	0	0
K00203	Methane metabolism	Methanogenesis via CO2	fwdD, fmdD	formylmethanofuran dehydrogenase subunit D	1	0	0	0	0	0	0	0	0	0	0	0	0	0	0	0	0	0	0	0	0	0	0	0	0	1	0	0	0	0	0	0	0	0	0	0	0	0	0	0	0	0	0	0	0
K11261	Methane metabolism	Methanogenesis via CO2	fwdE, fmdE	formylmethanofuran dehydrogenase subunit E	0	0	0	0	0	0	0	0	0	0	0	0	0	0	0	0	0	0	0	0	0	0	1	0	0	2	0	1	0	0	1	0	0	1	0	0	2	1	1	0	0	0	0	0	0
K00205	Methane metabolism	Methanogenesis via CO2	fwdF, fmdF	formylmethanofuran dehydrogenase (KEGG: 4Fe-4S ferredoxin)	1	0	0	0	0	0	0	0	0	0	0	0	0	0	0	0	0	0	0	0	0	0	0	0	0	1	0	0	0	0	0	0	0	0	0	0	0	0	0	0	0	0	0	0	0
K00672	Methane metabolism	Methanogenesis via CO2	ftr	formylmethanofuran--tetrahydromethanopterin N-formyltransferase	1	0	0	0	0	0	0	0	1	0	0	0	0	0	1	0	0	0	0	0	0	0	0	0	0	0	0	0	0	0	0	0	0	0	0	0	0	0	0	0	0	0	0	0	0
K01499	Methane metabolism	Methanogenesis via CO2	mch	methenyltetrahydromethanopterin cyclohydrolase	1	0	0	0	0	0	0	0	1	0	0	0	0	0	1	0	0	0	0	0	0	0	0	0	1	0	0	0	0	0	0	0	0	0	0	0	0	0	0	0	0	0	0	0	0
K00319	Methane metabolism	Methanogenesis via CO2	mtd	methylenetetrahydromethanopterin dehydrogenase [EC:1.5.98.1]	1	0	0	0	0	0	0	0	0	0	0	0	0	0	0	0	0	0	0	0	0	0	0	0	0	0	0	0	0	0	0	0	0	0	0	0	0	0	0	0	0	0	0	0	0
K13942	Methane metabolism	Methanogenesis via CO2	hmd	5,10-methenyltetrahydromethanopterin hydrogenase	0	0	0	0	0	0	0	0	0	0	0	0	0	0	0	0	0	0	0	0	0	0	0	0	0	0	0	0	0	0	0	0	0	0	0	0	0	0	0	0	0	0	0	0	0
K00320	Methane metabolism	Methanogenesis via CO2	mer	5,10-methylenetetrahydromethanopterin reductase	1	0	0	0	0	0	0	0	0	0	0	0	0	0	0	0	0	0	0	0	1	1	0	0	0	0	0	0	0	0	0	1	1	1	1	0	0	0	0	0	0	0	0	0	0
K00577	Methane metabolism	Methanogenesis via CO2	mtrA	tetrahydromethanopterin S-methyltransferase subunit A	1	0	0	0	0	0	0	0	0	0	0	0	0	0	0	0	0	0	0	0	0	0	0	0	0	0	0	0	0	0	0	0	0	0	0	0	0	0	0	0	0	0	0	0	0
K00578	Methane metabolism	Methanogenesis via CO2	mtrB	tetrahydromethanopterin S-methyltransferase subunit B	1	0	0	0	0	0	0	0	0	0	0	0	0	0	0	0	0	0	0	0	0	0	0	0	0	0	0	0	0	0	0	0	0	0	0	0	0	0	0	0	0	0	0	0	0
K00579	Methane metabolism	Methanogenesis via CO2	mtrC	tetrahydromethanopterin S-methyltransferase subunit C	1	0	0	0	0	0	0	0	0	0	0	0	0	0	0	0	0	0	0	0	0	0	0	0	0	0	0	0	0	0	0	0	0	0	0	0	0	0	0	0	0	0	0	0	0
K00580	Methane metabolism	Methanogenesis via CO2	mtrD	tetrahydromethanopterin S-methyltransferase subunit D	1	0	0	0	0	0	0	0	0	0	0	0	0	0	0	0	0	0	0	0	0	0	0	0	0	0	0	0	0	0	0	0	0	0	0	0	0	0	0	0	0	0	0	0	0
K00581	Methane metabolism	Methanogenesis via CO2	mtrE	tetrahydromethanopterin S-methyltransferase subunit E	1	0	0	0	0	0	0	0	0	0	0	0	0	0	0	0	0	0	0	0	0	0	0	0	0	0	0	0	0	0	0	0	0	0	0	0	0	0	0	0	0	0	0	0	0
K00582	Methane metabolism	Methanogenesis via CO2	mtrF	tetrahydromethanopterin S-methyltransferase subunit F	1	0	0	0	0	0	0	0	0	0	0	0	0	0	0	0	0	0	0	0	0	0	0	0	0	0	0	0	0	0	0	0	0	0	0	0	0	0	0	0	0	0	0	0	0
K00583	Methane metabolism	Methanogenesis via CO2	mtrG	tetrahydromethanopterin S-methyltransferase subunit G	1	0	0	0	0	0	0	0	0	0	0	0	0	0	0	0	0	0	0	0	0	0	0	0	0	0	0	0	0	0	0	0	0	0	0	0	0	0	0	0	0	0	0	0	0
K00584	Methane metabolism	Methanogenesis via CO2	mtrH	tetrahydromethanopterin S-methyltransferase subunit H	1	0	0	0	0	0	0	0	0	0	0	0	0	0	0	0	0	0	0	0	0	0	0	1	0	0	0	0	0	0	0	0	0	1	0	0	0	0	1	0	0	0	0	0	0
K14082	Methane metabolism	Methanogenesis via dimethylamine	mtbA	[methyl-Co(III) methylamine-specific corrinoid protein]:coenzyme M methyltransferase	0	0	0	0	0	0	0	0	0	0	0	0	0	0	0	0	0	0	0	0	0	0	0	0	0	0	0	0	0	0	0	0	0	0	0	0	0	0	0	0	0	0	0	0	0
K16178	Methane metabolism	Methanogenesis via dimethylamine	mtbB	dimethylamine---corrinoid protein Co-methyltransferase	0	0	0	0	0	0	0	0	0	0	0	0	0	0	0	0	0	0	0	0	0	0	0	1	5	0	0	0	0	0	0	0	0	0	0	0	0	0	0	0	0	0	0	0	0
K16955	Methane metabolism	Methanogenesis via dimethylsulfide methanethiol methylpropanoate	mtsB	methylated-thiol--corrinoid protein	0	0	0	0	0	0	0	0	0	0	0	0	0	0	0	0	0	0	0	0	0	0	0	0	0	0	0	0	0	0	0	0	0	0	0	0	0	0	0	0	0	0	0	0	0
K16954	Methane metabolism	Methanogenesis via dimethylsulfide methanethiol methylpropanoate	mtsA	methylthiol:coenzyme M methyltransferase	0	0	0	0	0	0	0	0	0	0	0	0	0	0	0	0	0	0	0	0	0	0	0	0	0	0	0	0	0	0	0	0	0	0	0	0	0	0	0	0	0	0	0	0	0
K14080	Methane metabolism	Methanogenesis via methanol	mtaA	[methyl-Co(III) methanol-specific corrinoid protein]:coenzyme M methyltransferase	0	0	0	0	0	0	0	0	0	0	0	0	0	0	0	0	0	0	0	0	0	0	0	1	0	0	0	0	0	0	0	0	0	0	0	0	0	1	2	0	0	0	0	0	0
K14081	Methane metabolism	Methanogenesis via methanol	mtaC	methanol corrinoid protein	0	0	0	0	0	0	0	0	0	0	0	0	0	0	0	0	0	0	0	0	0	0	0	1	0	0	0	0	0	0	0	0	0	0	0	0	0	0	1	0	0	0	0	0	0
K04480	Methane metabolism	Methanogenesis via methanol	mtaB	methanol---5-hydroxybenzimidazolylcobamide Co-methyltransferase	0	0	0	1	0	0	0	0	0	0	0	0	0	0	0	0	0	0	0	0	0	0	0	1	0	0	0	0	0	0	0	0	0	0	0	0	0	0	1	0	0	0	0	0	0
K16176	Methane metabolism	Methanogenesis via methylamine	mtmB	methylamine---corrinoid protein Co-methyltransferase	0	0	0	0	0	0	0	0	0	0	0	0	0	0	0	0	0	0	0	0	0	0	0	2	1	0	0	0	0	0	0	0	7	0	0	0	0	0	0	0	0	0	0	0	0
K14083	Methane metabolism	Methanogenesis via trimethylamine	mttB	trimethylamine---corrinoid protein Co-methyltransferase	0	0	0	1	0	0	0	0	0	0	0	0	0	0	0	0	0	0	0	0	0	0	0	1	36	0	0	0	0	0	0	4	19	7	0	0	0	0	0	1	0	0	0	0	0
K00925	Methane metabolism	Methanogenesis, acetate => methane	ackA	acetate kinase [EC:2.7.2.1]	0	0	1	1	1	1	1	0	1	0	0	0	0	1	1	0	1	0	1	0	0	0	0	0	0	1	1	1	1	0	0	0	0	0	1	1	1	1	1	0	0	0	1	1	0
K00625	Methane metabolism	Methanogenesis, acetate => methane	E2.3.1.8, pta	phosphate acetyltransferase [EC:2.3.1.8]	0	0	0	1	1	0	0	0	0	0	0	0	0	1	1	0	0	0	0	0	0	0	0	0	0	1	1	0	0	0	0	0	0	0	0	0	0	0	0	0	0	0	0	0	1
K22015	Methane metabolism	Reductive acetyl-CoA pathway (Wood-Ljungdahl pathway)	fdhF	formate dehydrogenase (hydrogenase)	0	0	0	0	0	0	0	0	0	0	0	0	0	0	0	0	0	0	0	0	0	0	0	0	0	0	0	0	0	0	0	0	0	0	0	0	0	0	0	0	0	0	0	0	0
K22515	Methane metabolism	NA	fdwB	formate dehydrogenase beta subunit	0	0	0	0	0	0	0	0	0	0	0	0	0	0	0	0	0	0	0	0	0	0	0	0	0	0	0	0	1	0	0	0	0	0	0	0	0	0	0	0	0	0	0	0	0
K00575	Motility	Chemotaxis	cheR	chemotaxis protein methyltransferase CheR	0	0	1	1	2	0	0	0	0	0	2	0	2	1	1	0	1	0	0	0	2	0	0	0	0	0	1	0	1	0	0	0	0	0	0	0	2	2	1	0	2	2	1	1	0
K03406	Motility	Chemotaxis	mcp	methyl-accepting chemotaxis protein	0	0	5	5	27	5	2	1	0	0	6	15	11	4	21	0	19	7	1	0	6	0	1	4	0	0	3	2	1	0	2	0	0	0	4	0	5	3	1	0	2	5	0	1	1
K03408	Motility	Chemotaxis	cheW	purine-binding chemotaxis protein CheW	0	0	1	3	3	1	0	1	0	0	2	0	4	1	1	0	1	0	0	0	2	0	0	1	0	0	2	2	0	0	1	0	0	0	1	0	2	3	1	0	1	3	1	0	0
K13924	Motility	Chemotaxis	cheBR	two-component system, chemotaxis family, CheB/CheR fusion protein	0	0	0	0	0	0	0	0	1	0	0	0	0	0	0	0	0	0	0	0	0	0	1	0	0	0	0	0	0	0	0	0	0	0	0	0	0	0	1	0	0	0	0	0	0
K03412	Motility	Chemotaxis	cheB	two-component system, chemotaxis family, response regulator CheB	0	0	1	2	2	1	1	1	0	0	2	1	3	1	1	0	1	0	0	0	2	0	2	1	0	0	1	2	1	0	0	0	0	0	1	0	0	2	2	0	0	3	1	1	0
K03415	Motility	Chemotaxis	cheV	two-component system, chemotaxis family, response regulator CheV	0	0	0	0	0	0	0	0	0	0	0	0	0	0	2	0	1	1	0	0	1	0	0	0	0	0	0	0	0	0	0	0	0	0	0	0	1	0	0	0	0	0	1	0	0
K03413	Motility	Chemotaxis	cheY	two-component system, chemotaxis family, response regulator CheY	0	0	1	1	3	1	1	1	1	0	3	2	4	2	3	0	3	0	3	0	0	0	0	1	0	0	2	0	1	0	1	0	0	1	1	0	3	2	0	0	3	3	1	1	1
K03407	Motility	Chemotaxis	cheA	two-component system, chemotaxis family, sensor kinase CheA	0	0	1	2	3	1	0	1	0	0	2	0	3	1	2	0	0	1	1	0	1	0	1	1	0	0	1	0	1	0	1	0	0	0	1	0	1	2	1	0	0	2	1	0	1
K02556	Motility	Flagellum biosynthesis	motA	chemotaxis protein MotA	0	0	1	1	1	1	1	0	0	0	1	1	1	2	2	0	1	0	1	0	1	0	3	1	1	0	2	1	0	0	1	0	0	0	1	0	3	1	0	0	1	2	0	1	0
K02557	Motility	Flagellum biosynthesis	motB	chemotaxis protein MotB	0	0	1	1	2	1	1	1	0	0	2	0	1	1	2	0	1	0	1	0	2	1	2	1	1	0	2	2	0	0	1	0	0	0	1	0	2	1	0	0	1	2	0	1	0
K02386	Motility	Flagellum biosynthesis	flgA	flagella basal body P-ring formation protein FlgA	0	0	0	0	1	0	0	0	0	0	1	1	1	1	1	0	0	1	1	0	0	0	0	0	0	0	0	0	0	0	0	0	0	0	0	0	1	1	0	0	0	0	1	0	0
K02411	Motility	Flagellum biosynthesis	fliH	flagellar assembly protein FliH	0	0	1	1	1	1	1	1	0	0	1	0	0	1	1	0	1	0	1	0	1	1	1	1	1	0	1	2	0	0	0	0	0	0	1	0	1	1	0	0	1	0	1	1	0
K02389	Motility	Flagellum biosynthesis	flgD	flagellar basal-body rod modification protein FlgD	0	0	1	1	2	1	1	1	0	0	1	1	1	1	1	0	1	2	1	0	1	0	1	1	1	0	1	1	0	0	0	0	0	0	1	0	1	1	0	0	1	0	1	1	1
K02387	Motility	Flagellum biosynthesis	flgB	flagellar basal-body rod protein FlgB	0	0	1	1	1	1	0	1	1	0	1	1	1	1	1	0	1	1	1	0	1	1	0	1	1	0	1	1	0	0	0	0	0	0	1	0	1	1	0	0	1	0	1	0	0
K02391	Motility	Flagellum biosynthesis	flgF	flagellar basal-body rod protein FlgF	0	0	0	0	0	0	0	0	0	0	1	1	0	1	1	0	1	1	0	0	0	0	0	0	0	0	0	0	0	0	0	0	0	0	0	0	1	0	0	0	1	0	0	0	0
K02392	Motility	Flagellum biosynthesis	flgG	flagellar basal-body rod protein FlgG	0	0	2	2	2	0	1	1	0	0	1	1	1	1	1	0	1	1	1	0	0	0	0	2	2	0	1	0	0	0	0	0	0	0	1	0	2	1	0	0	2	0	1	0	0
K02400	Motility	Flagellum biosynthesis	flhA	flagellar biosynthesis protein FlhA	0	0	1	1	1	1	0	0	1	0	1	1	1	1	1	0	1	1	0	0	0	1	0	0	1	0	1	2	0	0	0	0	0	0	1	0	1	1	0	0	0	1	1	1	0
K02401	Motility	Flagellum biosynthesis	flhB	flagellar biosynthetic protein FlhB	0	0	1	1	1	1	0	1	1	0	1	1	0	1	0	0	0	0	0	0	0	1	1	1	1	0	1	2	0	0	0	0	0	0	1	0	1	1	0	0	0	1	0	0	0
K02390	Motility	Flagellum biosynthesis	flgE	flagellar hook protein FlgE	0	0	1	1	2	2	1	1	0	0	1	1	1	1	1	0	2	1	2	0	2	0	1	0	1	0	1	1	0	0	0	0	0	0	1	0	1	1	0	0	1	0	2	1	2
K02396	Motility	Flagellum biosynthesis	flgK	flagellar hook-associated protein 1 FlgK	0	0	1	1	3	1	1	1	2	0	1	1	0	2	2	0	2	2	1	0	0	1	1	2	1	0	1	0	0	0	1	0	0	0	1	0	1	1	0	0	0	0	1	0	4
K02407	Motility	Flagellum biosynthesis	fliD	flagellar hook-associated protein 2	0	0	1	1	1	1	0	1	0	0	0	0	0	1	1	0	1	0	0	0	1	1	0	1	1	0	1	1	0	0	0	0	0	0	1	0	1	1	0	0	0	1	0	1	0
K02397	Motility	Flagellum biosynthesis	flgL	flagellar hook-associated protein 3 FlgL	0	0	1	1	2	1	0	1	1	0	0	0	0	1	1	0	1	1	0	0	0	1	0	1	1	0	0	0	0	0	1	0	0	0	1	0	1	1	0	0	0	0	0	0	2
K02393	Motility	Flagellum biosynthesis	flgH	flagellar L-ring protein precursor FlgH	0	0	0	0	1	0	0	1	0	0	1	1	1	1	1	0	1	1	0	0	0	0	0	0	0	0	1	0	0	0	0	0	0	0	0	0	1	1	0	0	0	0	1	0	0
K02409	Motility	Flagellum biosynthesis	fliF	flagellar M-ring protein FliF	0	0	1	1	1	1	1	1	1	0	1	1	1	1	1	0	2	1	0	0	1	1	0	1	1	0	1	2	0	0	1	0	0	0	1	0	1	1	0	0	1	0	1	0	0
K02410	Motility	Flagellum biosynthesis	fliG	flagellar motor switch protein FliG	0	0	1	1	1	1	2	1	1	0	1	1	1	1	1	0	1	1	1	0	1	1	1	1	1	0	1	2	0	0	1	0	0	0	1	0	1	1	0	0	1	0	2	1	0
K02416	Motility	Flagellum biosynthesis	fliM	flagellar motor switch protein FliM	0	0	1	1	1	1	1	1	1	0	1	1	1	1	1	0	1	0	1	0	0	1	0	1	1	0	1	2	0	0	0	0	0	0	1	0	1	1	0	0	0	1	1	1	0
K02417	Motility	Flagellum biosynthesis	fliNY, fliN	flagellar motor switch protein FliN/FliY	0	0	2	1	1	2	1	1	1	0	2	2	2	1	1	0	1	0	1	0	0	1	1	3	2	0	1	2	0	0	0	0	0	0	1	0	1	1	0	0	0	1	1	1	0
K02394	Motility	Flagellum biosynthesis	flgI	flagellar P-ring protein precursor FlgI	0	0	0	0	1	0	0	1	0	0	1	1	1	2	1	0	0	1	1	0	0	0	0	0	0	0	1	0	0	0	0	0	0	0	0	0	1	1	0	0	0	0	1	0	0
K02418	Motility	Flagellum biosynthesis	fliOZ, fliO	flagellar protein FliO/FliZ	0	0	1	1	1	1	1	1	0	0	1	1	1	1	1	0	1	0	1	0	0	1	1	1	1	0	1	2	0	0	0	0	0	0	1	0	1	1	0	0	0	1	1	1	0
K02406	Motility	Flagellum biosynthesis	fliC	flagellin	0	0	1	1	1	1	1	3	2	0	0	1	1	1	1	0	2	0	0	0	0	1	0	1	1	0	0	0	0	0	3	0	0	0	1	0	2	1	0	0	0	1	1	1	0
K02412	Motility	Flagellum biosynthesis	fliI	flagellum-specific ATP synthase	0	0	1	1	1	1	0	1	0	0	1	1	0	1	1	0	0	0	1	0	1	0	0	1	0	0	0	1	0	0	0	0	0	0	1	0	0	1	0	0	1	0	0	1	0
K07151	N-glycan biosynthesis	N-glycosylation by oligosaccharyltransferase	STT3	dolichyl-diphosphooligosaccharide--protein glycosyltransferase [EC:2.4.99.18]	1	0	0	0	0	0	0	0	0	0	0	0	0	0	0	0	0	0	0	0	0	0	0	0	0	0	0	0	0	1	0	0	0	0	0	0	0	0	0	0	0	1	0	0	0
K20445	Nicotinate and nicotinamide metabolism	Nicotinate degradation	ndhF	nicotinate dehydrogenase FAD-subunit	0	0	1	0	0	0	0	0	0	0	0	0	0	0	0	0	0	0	0	0	0	0	0	0	0	0	0	0	0	0	0	0	0	0	0	0	0	0	0	0	0	0	0	0	0
K18028	Nicotinate and nicotinamide metabolism	Nicotinate degradation, nicotinate => fumarate	nicX	2,5-dihydroxypyridine 5,6-dioxygenase	0	0	0	0	0	0	0	0	0	0	0	0	0	0	0	0	0	0	0	0	0	0	0	0	0	0	0	0	0	0	0	1	0	0	0	0	0	0	0	0	0	0	0	0	0
K14974	Nicotinate and nicotinamide metabolism	Nicotinate degradation, nicotinate => fumarate	nicC	6-hydroxynicotinate 3-monooxygenase	0	0	0	0	0	0	0	0	0	0	0	0	0	0	0	0	0	0	0	0	0	0	0	0	0	0	0	0	0	0	0	0	0	0	0	0	0	0	0	0	0	0	0	0	0
K13995	Nicotinate and nicotinamide metabolism	Nicotinate degradation, nicotinate => fumarate	nicF	maleamate amidohydrolase	0	0	0	0	0	0	0	0	0	0	0	1	0	0	0	0	0	0	0	0	0	0	0	0	0	0	0	0	0	0	0	0	0	0	0	0	0	0	0	0	0	0	0	0	0
K01799	Nicotinate and nicotinamide metabolism	Nicotinate degradation, nicotinate => fumarate	nicE, maiA	maleate isomerase	0	0	0	0	0	0	0	0	0	0	0	1	0	0	0	0	0	0	0	0	0	0	0	0	0	0	0	0	0	0	0	0	0	0	0	0	0	1	0	0	0	0	0	1	0
K15357	Nicotinate and nicotinamide metabolism	Nicotinate degradation, nicotinate => fumarate	nicD	N-formylmaleamate deformylase	0	0	0	0	0	0	0	0	0	0	0	0	0	0	0	0	0	0	0	0	0	0	0	0	0	0	0	0	0	0	0	0	0	0	0	0	0	0	0	0	0	0	0	0	0
K18029	Nicotinate and nicotinamide metabolism	Nicotinate degradation, nicotinate => fumarate	nicA	nicotinate dehydrogenase subunit A	0	0	0	0	0	0	0	0	0	0	0	0	0	0	0	0	1	0	0	0	0	0	0	0	0	0	0	0	0	0	0	0	0	0	0	0	0	0	0	0	0	0	0	0	0
K18030	Nicotinate and nicotinamide metabolism	Nicotinate degradation, nicotinate => fumarate	nicB	nicotinate dehydrogenase subunit B	0	0	0	0	0	0	0	0	0	0	0	0	0	0	0	0	0	0	0	0	0	0	0	0	0	0	0	0	0	0	0	0	0	0	0	0	0	0	0	0	0	0	0	0	0
K20935	Nitrogen metabolism	Anamox	NA	hydrazine dehydrogenase	0	0	0	0	0	0	0	0	0	0	0	0	0	0	0	0	0	0	0	0	0	0	0	0	0	0	0	0	0	0	0	0	0	0	0	0	0	0	0	0	0	0	0	0	0
K20932	Nitrogen metabolism	Anamox	NA	hydrazine synthase	0	0	0	0	0	0	0	0	0	0	0	0	0	0	0	0	0	0	0	0	0	0	0	0	0	0	0	0	0	0	0	0	0	0	0	0	0	0	0	0	0	0	0	0	0
K20933	Nitrogen metabolism	Anamox	NA	hydrazine synthase	0	0	0	0	0	0	0	0	0	0	0	0	0	0	0	0	0	0	0	0	0	0	0	0	0	0	0	0	0	0	0	0	0	0	0	0	0	0	0	0	0	0	0	0	0
K20934	Nitrogen metabolism	Anamox	NA	hydrazine synthase	0	0	0	0	0	0	0	0	0	0	0	0	0	0	0	0	0	0	0	0	0	0	0	0	0	0	0	0	0	0	0	0	0	0	0	0	0	0	0	0	0	0	0	0	0
K10535	Nitrogen metabolism	Anamox	hao	hydroxylamine dehydrogenase	0	0	0	0	0	0	0	0	0	0	0	0	0	1	0	0	0	0	1	0	0	0	0	0	0	0	0	0	0	0	0	0	0	0	0	0	0	0	0	0	0	0	0	1	0
K00368	Nitrogen metabolism	Anamox	nirK	nitrite reductase (NO-forming)	0	0	0	0	0	0	0	0	0	0	0	1	0	0	0	0	0	0	1	0	1	0	0	0	0	0	0	0	0	0	0	0	0	0	0	0	0	0	0	0	0	1	1	1	0
K15864	Nitrogen metabolism	Anamox	nirS	nitrite reductase (NO-forming) / hydroxylamine reductase	0	0	0	0	0	0	0	0	0	0	0	0	0	0	0	0	1	0	0	0	0	0	0	0	0	0	0	0	0	0	0	0	0	0	1	0	0	0	0	0	1	0	0	0	0
K04561	Nitrogen metabolism	denitrification of nitric oxide	norB	nitric oxide reductase subunit B	0	0	0	0	1	0	0	0	0	0	0	1	0	0	1	0	2	0	0	0	0	0	0	0	0	0	0	0	0	0	0	0	0	0	0	0	0	1	1	0	0	0	0	0	0
K02305	Nitrogen metabolism	denitrification of nitric oxide	norC	nitric oxide reductase subunit C	0	0	0	0	1	0	0	0	0	0	0	0	0	0	0	0	1	0	0	0	0	0	0	0	0	0	0	0	0	0	0	0	0	0	0	0	0	1	0	0	0	0	0	0	0
K00368	Nitrogen metabolism	Denitrification step of nitrite reduction NO2 > NO	nirK	nitrite reductase (NO-forming)	0	0	0	0	0	0	0	0	0	0	0	1	0	0	0	0	0	0	1	0	1	0	0	0	0	0	0	0	0	0	0	0	0	0	0	0	0	0	0	0	0	1	1	1	0
K15864	Nitrogen metabolism	Denitrification step of nitrite reduction NO2 > NO	nirS	nitrite reductase (NO-forming) / hydroxylamine reductase	0	0	0	0	0	0	0	0	0	0	0	0	0	0	0	0	1	0	0	0	0	0	0	0	0	0	0	0	0	0	0	0	0	0	1	0	0	0	0	0	1	0	0	0	0
K00376	Nitrogen metabolism	Denitrification step of nitrous-oxide reduction N2O > N2	nosZ	nitrous-oxide reductase	0	0	0	0	0	0	0	0	0	0	0	0	0	0	0	0	1	0	0	0	0	0	0	0	0	1	1	1	0	0	0	0	0	1	0	0	0	0	0	0	0	0	0	0	0
K02568	Nitrogen metabolism	Dissimilatory nitrate reduction	napB	cytochrome c-type protein NapB	0	0	0	0	0	0	0	0	0	0	0	0	0	1	0	0	1	0	0	0	0	0	0	0	0	0	0	0	1	0	0	0	0	0	0	0	0	0	0	0	0	0	0	0	0
K00370	Nitrogen metabolism	Dissimilatory nitrate reduction	narG	nitrate reductase alpha subunit	0	0	0	0	0	0	0	1	1	0	1	0	0	1	2	0	1	0	0	0	0	0	1	0	0	1	0	0	1	0	2	0	1	1	0	0	0	0	0	0	1	0	0	0	0
K00371	Nitrogen metabolism	Dissimilatory nitrate reduction	narH	nitrate reductase beta subunit	0	0	0	0	0	0	0	0	1	0	1	0	0	1	1	0	1	0	0	0	0	0	0	0	0	1	0	0	1	0	1	0	1	0	0	0	0	0	0	0	0	0	0	0	0
K02567	Nitrogen metabolism	Dissimilatory nitrate reduction	napA	periplasmic nitrate reductase NapA	0	0	0	0	0	0	0	0	0	0	0	0	0	1	0	0	2	0	0	0	0	0	0	0	0	0	0	0	1	0	0	0	0	0	0	0	0	0	1	0	0	0	0	1	0
K15876	Nitrogen metabolism	dissimilatory nitrate reduction to ammonia	nrfH	cytochrome c nitrite reductase small subunit	0	0	1	0	1	0	0	1	0	0	0	0	0	0	0	0	0	0	0	0	0	0	0	0	0	1	1	0	1	0	0	1	0	1	1	1	0	0	0	0	0	0	1	0	0
K03385	Nitrogen metabolism	dissimilatory nitrate reduction to ammonia	nrfA	nitrite reductase (cytochrome c-552)	0	0	1	0	1	1	1	1	0	0	0	0	0	1	0	0	0	0	1	0	1	0	0	2	0	1	1	1	1	0	0	1	0	1	1	1	0	1	0	0	0	0	1	0	1
K00362	Nitrogen metabolism	dissimilatory nitrate reduction to ammonia	nirB	nitrite reductase (NADH) large subunit	0	0	0	0	0	0	0	0	0	0	0	1	0	0	1	0	1	0	0	0	0	0	0	0	0	0	0	0	0	0	0	0	0	0	0	0	0	0	0	0	0	0	0	0	0
K00363	Nitrogen metabolism	dissimilatory nitrate reduction to ammonia	nirD	nitrite reductase (NADH) small subunit	0	0	0	0	0	0	0	0	0	0	0	1	0	0	1	0	1	0	0	0	0	0	0	0	0	0	0	0	0	0	0	1	0	0	0	0	0	0	0	0	0	0	0	0	0
K10944	Nitrogen metabolism	Nitrification ammonium to hydroxylamine NH4 > N2OH	pmoA-amoA	methane/ammonia monooxygenase subunit A	0	0	0	0	0	0	0	0	0	0	0	0	0	0	0	0	0	0	0	0	0	0	0	0	0	0	0	0	0	0	0	0	0	0	0	0	0	0	0	0	0	0	0	0	0
K10945	Nitrogen metabolism	Nitrification ammonium to hydroxylamine NH4 > N2OH	pmoB-amoB	methane/ammonia monooxygenase subunit B	0	0	0	0	0	0	0	0	0	0	0	0	0	0	0	0	0	0	2	0	0	0	0	0	0	0	0	0	0	0	0	0	0	0	0	0	0	0	0	0	0	0	0	0	0
K10946	Nitrogen metabolism	Nitrification ammonium to hydroxylamine NH4 > N2OH	pmoC-amoC	methane/ammonia monooxygenase subunit C	0	0	0	0	0	0	0	0	0	0	0	0	0	0	0	0	0	0	1	0	0	0	0	0	0	0	0	0	0	0	0	0	0	0	0	0	0	0	0	0	0	0	0	0	0
K10535	Nitrogen metabolism	nitrification by bacteria hydroxylamine to nitrite NH2OH > NO2	hao	hydroxylamine dehydrogenase	0	0	0	0	0	0	0	0	0	0	0	0	0	1	0	0	0	0	1	0	0	0	0	0	0	0	0	0	0	0	0	0	0	0	0	0	0	0	0	0	0	0	0	1	0
K00370	Nitrogen metabolism	Nitrite oxidation	narG, nxrA, narZ	nitrate reductase alpha subunit	0	0	0	0	0	0	0	1	1	0	1	0	0	1	2	0	1	0	0	0	0	0	1	0	0	1	0	0	1	0	2	0	1	1	0	0	0	0	0	0	1	0	0	0	0
K00371	Nitrogen metabolism	Nitrite oxidation	narH, nxrB, narY	nitrate reductase beta subunit	0	0	0	0	0	0	0	0	1	0	1	0	0	1	1	0	1	0	0	0	0	0	0	0	0	1	0	0	1	0	1	0	1	0	0	0	0	0	0	0	0	0	0	0	0
K02588	Nitrogen metabolism	Nitrogen fixation	nifH	nitrogenase iron protein NifH	0	0	0	0	3	1	0	0	0	0	0	0	0	0	0	0	0	0	0	0	0	0	1	0	0	0	0	0	0	0	0	0	0	0	0	0	0	0	1	0	0	0	0	0	0
K02586	Nitrogen metabolism	Nitrogen fixation	nifD	nitrogenase molybdenum-iron protein alpha chain	1	0	0	0	3	0	0	0	0	0	0	0	0	0	0	0	0	0	0	0	0	0	0	0	0	0	0	0	0	0	0	0	0	0	0	0	0	0	1	0	0	0	0	0	0
K02591	Nitrogen metabolism	Nitrogen fixation	nifK	nitrogenase molybdenum-iron protein beta chain	2	0	0	0	2	0	0	0	0	0	0	0	0	0	0	0	0	0	0	0	0	0	1	0	0	0	0	0	0	0	0	0	0	0	0	0	0	0	1	0	0	0	0	0	0
K02318	Pantothenate and CoA biosynthesis	Coenzyme A biosynthesis, pantothenate => CoA	COASY	phosphopantetheine adenylyltransferase / dephospho-CoA kinase	0	0	0	0	0	0	0	0	0	0	0	0	0	0	0	0	0	0	0	0	0	0	0	0	0	0	0	0	0	0	0	0	0	0	0	0	0	0	0	0	0	0	0	0	0
K00077	Pantothenate and CoA biosynthesis	Pantothenate biosynthesis, 2-oxoisovalerate/spermine => pantothenate	panE, apbA	2-dehydropantoate 2-reductase [EC:1.1.1.169]	0	0	0	0	0	0	0	0	0	0	1	0	0	0	2	0	2	1	1	0	0	0	0	0	1	0	0	0	0	0	1	0	0	2	1	0	0	1	3	0	0	1	1	1	0
K00606	Pantothenate and CoA biosynthesis	Pantothenate biosynthesis, 2-oxoisovalerate/spermine => pantothenate	panB	3-methyl-2-oxobutanoate hydroxymethyltransferase [EC:2.1.2.11]	0	2	2	0	1	2	2	1	1	1	0	1	1	1	1	1	2	1	1	1	1	1	1	1	2	1	0	0	1	1	0	1	2	1	0	0	1	1	1	0	1	0	1	1	2
K01918	Pantothenate and CoA biosynthesis	Pantothenate biosynthesis, 2-oxoisovalerate/spermine => pantothenate	panC	pantoate--beta-alanine ligase [EC:6.3.2.1]	0	1	1	0	1	1	1	1	1	1	1	1	1	1	1	1	2	1	1	0	1	1	1	1	0	1	0	0	1	1	1	1	0	0	0	0	1	1	1	1	1	0	0	1	0
K00077	Pantothenate and CoA biosynthesis	Pantothenate biosynthesis, valine/L-aspartate => pantothenate	panE, apbA	2-dehydropantoate 2-reductase [EC:1.1.1.169]	0	0	0	0	0	0	0	0	0	0	1	0	0	0	2	0	2	1	1	0	0	0	0	0	1	0	0	0	0	0	1	0	0	2	1	0	0	1	3	0	0	1	1	1	0
K00606	Pantothenate and CoA biosynthesis	Pantothenate biosynthesis, valine/L-aspartate => pantothenate	panB	3-methyl-2-oxobutanoate hydroxymethyltransferase [EC:2.1.2.11]	0	2	2	0	1	2	2	1	1	1	0	1	1	1	1	1	2	1	1	1	1	1	1	1	2	1	0	0	1	1	0	1	2	1	0	0	1	1	1	0	1	0	1	1	2
K01579	Pantothenate and CoA biosynthesis	Pantothenate biosynthesis, valine/L-aspartate => pantothenate	panD	aspartate 1-decarboxylase [EC:4.1.1.11]	0	1	1	0	1	1	0	1	0	1	0	0	1	0	1	0	1	1	1	0	1	1	2	1	0	1	0	0	1	1	0	0	0	0	0	0	1	0	1	1	0	0	0	0	0
K00826	Pantothenate and CoA biosynthesis	Pantothenate biosynthesis, valine/L-aspartate => pantothenate	E2.6.1.42, ilvE	branched-chain amino acid aminotransferase [EC:2.6.1.42]	1	0	1	1	1	1	0	1	1	0	2	1	0	1	1	0	1	1	1	0	2	1	2	0	1	1	0	1	1	1	0	1	1	2	1	0	1	1	1	0	1	0	1	1	0
K01918	Pantothenate and CoA biosynthesis	Pantothenate biosynthesis, valine/L-aspartate => pantothenate	panC	pantoate--beta-alanine ligase [EC:6.3.2.1]	0	1	1	0	1	1	1	1	1	1	1	1	1	1	1	1	2	1	1	0	1	1	1	1	0	1	0	0	1	1	1	1	0	0	0	0	1	1	1	1	1	0	0	1	0
K00128	Pantothenate biosynthesis	Pantothenate biosynthesis, 2-oxoisovalerate/spermine => pantothenate	ALDH	aldehyde dehydrogenase (NAD+)	0	0	0	0	0	0	0	0	0	0	0	0	0	0	0	0	0	0	0	0	0	0	0	0	0	0	0	0	2	0	0	0	0	0	0	0	0	0	0	0	0	0	0	0	0
K00146	Phenylalanine metabolism	L-phenylalanine degradation	feaB, tynC	phenylacetaldehyde dehydrogenase	0	0	0	0	0	0	0	0	0	0	0	0	0	0	0	0	1	0	0	0	0	0	0	0	0	0	0	0	1	0	0	0	0	0	0	0	0	0	0	0	0	0	0	0	0
K01912	Phenylalanine metabolism	Phenylacetate degradation	paaK	phenylacetate-CoA ligase [EC:6.2.1.30]	0	0	2	0	3	0	0	0	0	0	2	1	0	4	1	0	0	0	1	0	0	0	5	2	2	0	0	0	0	0	0	1	0	6	0	0	1	6	7	1	0	0	0	0	2
K18356	Phenylalanine metabolism	Phenylacetate degradation	padI	phenylglyoxylate dehydrogenase beta subunit	0	0	0	0	0	0	0	0	0	0	0	0	0	0	0	0	0	0	0	0	0	0	0	0	0	0	0	0	0	0	0	0	0	0	0	0	0	0	0	0	0	0	0	0	0
K18357	Phenylalanine metabolism	Phenylacetate degradation	padE	phenylglyoxylate dehydrogenase gamma subunit	0	0	0	0	0	0	0	0	0	0	0	0	0	0	0	0	0	0	0	0	0	0	0	0	0	0	0	0	0	0	0	0	0	0	0	0	0	0	0	0	0	0	0	0	0
K18358	Phenylalanine metabolism	Phenylacetate degradation	padF	phenylglyoxylate dehydrogenase delta subunit	0	0	0	0	0	0	0	0	0	0	0	0	0	0	0	0	0	0	0	0	0	0	0	0	0	0	0	0	0	0	0	0	0	0	0	0	0	0	0	0	0	0	0	0	0
K18359	Phenylalanine metabolism	Phenylacetate degradation	padH	phenylglyoxylate dehydrogenase epsilon subunit	0	0	0	0	0	0	0	0	0	0	0	0	0	0	0	0	0	0	0	0	0	0	0	0	0	0	0	0	0	0	0	0	0	0	0	0	0	0	0	0	0	0	0	0	0
K18361	Phenylalanine metabolism	Phenylacetate degradation	padB	phenylacetyl-CoA dehydrogenase	0	0	0	0	0	0	0	0	0	0	0	0	0	0	0	0	0	0	0	0	0	0	0	0	0	0	0	0	0	0	0	0	0	0	0	0	0	0	0	0	0	0	0	0	0
K05712	Phenylalanine metabolism	NA	mhpA	3-(3-hydroxy-phenyl)propionate hydroxylase [EC:1.14.13.127]	0	0	0	0	0	0	0	0	0	0	1	1	0	1	0	0	0	0	0	0	0	0	0	0	0	0	0	0	0	0	0	0	0	0	0	0	0	0	0	0	0	0	0	0	0
K00457	Phenylalanine metabolism	NA	HPD, hppD	4-hydroxyphenylpyruvate dioxygenase [EC:1.13.11.27]	0	0	0	0	0	0	0	1	0	0	1	1	1	1	1	0	2	1	1	0	0	0	0	0	0	0	0	0	0	0	0	0	0	1	0	0	0	0	0	0	0	0	0	0	0
K01426	Phenylalanine metabolism	NA	E3.5.1.4, amiE	amidase [EC:3.5.1.4]	1	0	2	1	1	0	2	1	2	2	8	3	2	2	2	2	5	1	2	2	0	5	1	1	2	2	2	2	3	1	3	1	1	2	3	5	1	2	2	1	2	2	0	1	1
K03782	Phenylalanine metabolism	NA	katG	catalase-peroxidase [EC:1.11.1.21]	0	0	1	1	0	1	1	2	0	0	0	0	1	1	1	0	0	2	0	0	0	1	0	1	0	0	1	1	0	0	1	0	0	0	0	0	1	1	1	0	0	1	1	0	0
K01593	Phenylalanine metabolism	NA	DDC, TDC	aromatic-L-amino-acid/L-tryptophan decarboxylase	0	0	0	0	0	0	0	0	0	0	0	0	0	0	0	0	0	0	0	0	0	0	0	0	0	0	0	0	0	0	0	0	0	0	0	0	0	0	0	0	0	0	0	0	0
K13832	Phenylalanine, tyrosine and tryptophan biosynthesis	Shikimate pathway, phosphoenolpyruvate + erythrose-4P => chorismate	aroDE, DHQ-SDH	3-dehydroquinate dehydratase / shikimate dehydrogenase	0	0	0	0	0	0	0	0	0	0	0	0	0	0	0	0	0	0	0	0	0	0	0	0	0	0	0	0	0	0	0	0	0	0	0	0	0	0	0	0	0	0	0	0	0
K03785	Phenylalanine, tyrosine and tryptophan biosynthesis	Shikimate pathway, phosphoenolpyruvate + erythrose-4P => chorismate	aroD	3-dehydroquinate dehydratase I [EC:4.2.1.10]	1	0	1	0	0	1	0	0	0	0	0	0	0	0	0	0	0	0	0	0	0	0	0	0	0	0	0	0	0	0	0	0	0	0	0	0	0	1	0	0	0	0	0	0	0
K03786	Phenylalanine, tyrosine and tryptophan biosynthesis	Shikimate pathway, phosphoenolpyruvate + erythrose-4P => chorismate	aroQ, qutE	3-dehydroquinate dehydratase II [EC:4.2.1.10]	0	0	0	1	0	0	0	1	0	0	1	1	2	0	0	0	2	0	1	0	0	1	1	1	1	0	0	0	1	1	0	1	0	1	1	1	1	0	1	0	1	1	0	1	0
K01735	Phenylalanine, tyrosine and tryptophan biosynthesis	Shikimate pathway, phosphoenolpyruvate + erythrose-4P => chorismate	aroB	3-dehydroquinate synthase [EC:4.2.3.4]	0	0	1	1	1	0	0	1	0	1	1	1	2	1	1	0	1	0	0	0	1	1	0	0	1	1	1	0	1	1	1	1	1	1	1	0	0	0	1	0	1	0	0	0	1
K03856	Phenylalanine, tyrosine and tryptophan biosynthesis	Shikimate pathway, phosphoenolpyruvate + erythrose-4P => chorismate	AROA2, aroA	3-deoxy-7-phosphoheptulonate synthase [EC:2.5.1.54]	0	0	2	2	3	0	0	2	0	1	0	0	0	0	0	0	0	0	1	0	0	0	1	3	2	1	1	0	2	1	1	1	1	2	1	0	0	0	2	0	1	1	0	1	0
K01626	Phenylalanine, tyrosine and tryptophan biosynthesis	Shikimate pathway, phosphoenolpyruvate + erythrose-4P => chorismate	E2.5.1.54, aroF, aroG, aroH	3-deoxy-7-phosphoheptulonate synthase [EC:2.5.1.54]	0	0	0	0	0	0	0	0	0	0	1	1	1	2	2	0	3	1	0	0	0	1	0	0	0	0	0	0	0	0	0	0	0	0	0	0	0	0	0	0	0	0	1	0	0
K13853	Phenylalanine, tyrosine and tryptophan biosynthesis	Shikimate pathway, phosphoenolpyruvate + erythrose-4P => chorismate	aroG, aroA	3-deoxy-7-phosphoheptulonate synthase / chorismate mutase	0	0	0	0	0	0	0	0	0	0	0	0	0	0	0	0	0	0	0	0	0	0	0	0	0	0	0	0	0	0	0	0	0	0	0	0	0	0	0	0	0	0	0	0	0
K00800	Phenylalanine, tyrosine and tryptophan biosynthesis	Shikimate pathway, phosphoenolpyruvate + erythrose-4P => chorismate	aroA	3-phosphoshikimate 1-carboxyvinyltransferase [EC:2.5.1.19]	1	0	1	1	1	1	0	1	1	1	1	1	1	1	1	1	1	0	1	0	1	1	1	1	1	1	1	1	1	1	0	1	1	1	2	2	1	1	1	0	1	0	0	1	0
K01736	Phenylalanine, tyrosine and tryptophan biosynthesis	Shikimate pathway, phosphoenolpyruvate + erythrose-4P => chorismate	aroC	chorismate synthase [EC:4.2.3.5]	1	0	1	1	1	1	0	3	1	1	1	1	2	1	1	1	0	1	1	0	0	1	2	0	1	0	1	1	1	0	0	1	1	1	1	0	1	1	1	0	1	1	1	1	0
K00014	Phenylalanine, tyrosine and tryptophan biosynthesis	Shikimate pathway, phosphoenolpyruvate + erythrose-4P => chorismate	aroE	shikimate dehydrogenase [EC:1.1.1.25]	1	0	1	1	1	1	0	1	1	1	1	1	1	1	1	1	2	1	1	0	0	1	0	1	0	0	1	1	2	0	1	2	1	1	1	0	1	0	1	0	0	1	0	0	0
K00891	Phenylalanine, tyrosine and tryptophan biosynthesis	Shikimate pathway, phosphoenolpyruvate + erythrose-4P => chorismate	E2.7.1.71, aroK, aroL	shikimate kinase [EC:2.7.1.71]	0	0	1	1	1	1	0	0	0	1	1	1	1	0	1	0	1	0	1	0	0	0	0	1	1	1	0	1	0	1	0	1	1	1	1	0	2	1	1	0	2	1	0	0	0
K13829	Phenylalanine, tyrosine and tryptophan biosynthesis	Shikimate pathway, phosphoenolpyruvate + erythrose-4P => chorismate	aroKB	shikimate kinase / 3-dehydroquinate synthase	0	0	0	0	0	0	0	0	0	1	0	0	0	0	0	0	0	0	0	0	0	0	0	0	1	0	0	0	0	1	0	0	1	1	1	0	0	0	1	0	0	0	0	0	0
K09836	Pigments	Carotenoid biosynthesis	crtW, BKT	beta-carotene/zeaxanthin 4-ketolase	0	0	0	0	0	0	0	0	0	0	0	0	0	0	0	0	0	0	0	0	0	0	0	0	0	0	0	0	0	0	0	0	0	0	0	0	0	0	0	0	0	0	0	0	0
K10210	Pigments	Carotenoid biosynthesis	crtP	diapolycopene oxygenase [EC:1.14.99.44]	0	0	0	0	0	0	0	0	0	0	0	0	0	0	0	0	0	0	0	0	0	0	0	0	0	0	0	0	0	0	0	0	0	0	0	0	0	0	0	0	0	0	0	0	0
K10208	Pigments	Carotenoid biosynthesis	crtM	4,4'-diapophytoene synthase	0	0	0	0	0	0	0	1	0	0	0	1	1	2	2	1	0	0	2	0	0	1	0	0	0	2	0	2	0	0	0	0	0	1	1	1	0	0	0	0	0	0	1	2	0
K10209	Pigments	Carotenoid biosynthesis	crtN	4,4'-diapophytoene desaturase	0	1	3	4	2	1	1	1	0	2	1	2	3	4	4	0	4	2	0	0	1	5	4	0	3	2	2	1	3	0	2	4	7	9	4	3	2	12	10	2	0	4	1	2	2
K10210	Pigments	Carotenoid biosynthesis	crtP	diapolycopene oxygenase [EC:1.14.99.44]	5	2	11	8	12	7	4	2	2	6	3	8	5	9	9	2	13	3	10	1	4	13	9	5	13	7	6	3	5	1	6	7	13	22	10	4	6	30	22	4	3	7	4	8	7
K25072	Pigments	Carotenoid biosynthesis	aldH	4,4'-diapolycopenoate synthase	2	0	0	2	4	2	1	2	4	0	7	9	6	9	5	2	16	4	3	0	1	17	2	0	0	4	4	2	5	0	0	5	2	5	2	2	1	5	4	0	0	1	1	3	0
K10211	Pigments	Carotenoid biosynthesis	crtQ	Staphyloxanthin biosynthesis protein	10	1	7	4	8	1	0	5	8	3	3	4	1	3	9	3	4	2	11	1	6	17	13	2	5	7	10	8	7	3	1	12	17	30	12	2	5	18	19	6	5	10	10	14	3
K10212	Pigments	Carotenoid biosynthesis	crtO	glycosyl-4,4'-diaponeurosporenoate acyltransferase	0	0	0	0	0	0	0	0	0	0	0	0	0	0	0	0	0	0	0	0	0	0	0	0	0	0	0	0	0	0	0	0	0	1	0	0	0	0	0	0	0	0	0	0	0
K02294	Pigments	Carotenoid biosynthesis	crtR	beta-carotene hydroxylase	0	0	0	0	0	0	0	0	1	0	0	1	1	0	0	0	1	0	0	0	0	0	0	0	0	0	0	0	0	0	0	0	1	1	0	0	0	0	0	0	0	0	0	0	0
K16188	Pigments	Sesquarterpene synthesis	ytpB	tetraprenyl-beta-curcumene synthase	0	0	0	0	0	0	0	0	0	0	0	0	0	0	0	0	0	0	0	0	0	0	0	1	1	0	0	0	0	0	0	0	0	0	0	0	0	0	0	0	0	0	0	0	0
K00228	Porphyrin metabolism	Heme biosynthesis	CPOX, hemF	coproporphyrinogen III oxidase [EC:1.3.3.3]	0	0	0	0	0	0	0	0	0	0	1	1	1	1	1	1	1	0	0	0	0	0	0	0	0	0	0	0	0	0	0	0	0	0	0	1	0	0	0	0	0	0	0	0	0
K01772	Porphyrin metabolism	Heme biosynthesis	hemH, FECH	ferrochelatase [EC:4.99.1.1]	0	0	1	0	0	0	0	0	0	0	1	1	1	1	1	1	1	1	1	0	2	1	0	0	0	1	2	0	1	0	0	2	0	2	0	1	0	1	0	0	1	1	1	1	0
K01845	Porphyrin metabolism	Heme biosynthesis	hemL	glutamate-1-semialdehyde 2,1-aminomutase [EC:5.4.3.8]	1	1	2	0	1	0	0	0	0	0	0	0	0	1	2	0	2	1	1	0	1	1	0	1	0	2	2	0	1	1	2	1	1	5	0	2	2	3	2	1	0	1	0	2	0
K02492	Porphyrin metabolism	Heme biosynthesis	hemA	glutamyl-tRNA reductase [EC:1.2.1.70]	1	0	1	0	1	0	0	0	1	1	0	0	0	1	1	1	1	1	1	0	1	0	0	2	0	1	1	3	1	0	0	1	1	1	0	1	1	1	1	0	1	1	0	0	0
K01885	Porphyrin metabolism	Heme biosynthesis	EARS, gltX	glutamyl-tRNA synthetase [EC:6.1.1.17]	0	1	1	1	1	1	0	1	1	1	2	1	2	1	1	2	1	0	1	0	2	1	0	1	1	1	0	0	1	1	2	1	0	1	1	0	1	2	1	1	2	1	1	0	2
K00435	Porphyrin metabolism	Heme biosynthesis	hemQ	hydrogen peroxide-dependent heme synthase	0	0	0	0	0	0	0	0	1	0	0	0	0	0	0	0	0	0	0	0	0	0	0	0	0	0	0	0	1	0	0	0	0	0	0	0	0	0	0	0	0	0	0	0	0
K01749	Porphyrin metabolism	Heme biosynthesis	hemC, HMBS	hydroxymethylbilane synthase [EC:2.5.1.61]	1	0	1	0	1	0	0	0	0	1	1	1	1	1	1	1	1	0	1	0	1	1	0	1	0	1	1	1	1	0	1	1	1	1	0	1	1	1	1	0	1	1	0	0	0
K00230	Porphyrin metabolism	Heme biosynthesis	hemG	menaquinone-dependent protoporphyrinogen oxidase	0	1	0	0	0	0	1	0	0	0	0	0	0	1	0	0	0	0	0	0	0	0	0	0	0	0	0	0	0	0	0	1	1	0	1	0	0	0	0	0	0	0	0	0	0
K00231	Porphyrin metabolism	Heme biosynthesis	PPOX, hemY	oxygen-dependent protoporphyrinogen oxidase [EC:1.3.3.4]	0	0	1	0	0	0	0	0	0	0	0	0	1	2	0	0	0	0	1	0	0	1	1	0	0	1	1	0	1	0	0	1	1	1	0	1	0	1	0	0	1	1	1	1	0
K02495	Porphyrin metabolism	Heme biosynthesis	hemN, hemZ	oxygen-independent coproporphyrinogen III oxidase [EC:1.3.99.22]	0	1	1	0	1	0	0	0	0	0	1	2	1	1	1	0	1	0	0	0	0	0	0	0	0	1	1	0	0	0	0	0	0	0	0	0	0	1	1	0	0	0	0	0	0
K01698	Porphyrin metabolism	Heme biosynthesis	hemB, ALAD	porphobilinogen synthase [EC:4.2.1.24]	1	0	1	0	1	0	0	0	0	0	1	1	1	1	1	0	2	1	1	0	2	1	0	1	0	1	1	0	1	1	2	2	1	1	0	0	1	1	1	0	0	0	0	1	0
K01599	Porphyrin metabolism	Heme biosynthesis	hemE, UROD	uroporphyrinogen decarboxylase [EC:4.1.1.37]	0	0	1	0	0	0	0	0	0	0	1	1	1	1	1	1	1	0	1	0	2	1	0	0	0	1	1	0	1	0	0	1	2	1	0	0	0	1	0	0	1	0	0	1	0
K13542	Porphyrin metabolism	Heme biosynthesis	cobA-hemD	uroporphyrinogen III methyltransferase / synthase	0	0	1	0	1	0	0	0	0	0	0	0	0	0	0	0	0	0	0	0	1	1	0	1	0	0	0	1	0	0	0	0	0	0	0	0	1	0	1	0	0	0	0	0	0
K13543	Porphyrin metabolism	Heme biosynthesis	hemDX	uroporphyrinogen III methyltransferase / synthase [EC:2.1.1.107 4.2.1.75]	0	0	0	0	0	0	0	0	0	0	0	0	0	0	0	0	0	0	0	0	0	0	0	0	0	0	0	0	0	0	0	0	0	0	0	0	0	0	0	0	0	0	0	0	0
K01719	Porphyrin metabolism	Heme biosynthesis	hemD, UROS	uroporphyrinogen-III synthase [EC:4.2.1.75]	1	0	1	0	1	0	0	0	0	0	1	1	1	0	1	0	1	1	2	0	2	1	0	1	0	1	1	1	1	0	0	1	1	1	0	1	1	1	1	0	0	0	1	1	0
K08973	Porphyrin metabolism	Heme biosynthesis	hemJ	protoporphyrinogen IX oxidase	0	0	0	0	0	0	0	0	0	0	1	1	1	0	2	0	1	0	0	0	0	0	0	0	0	0	0	0	0	0	0	0	0	0	0	0	0	0	0	0	0	0	0	0	0
K04034	Porphyrin metabolism	NA	bchE	anaerobic magnesium-protoporphyrin IX monomethyl ester cyclase [EC:4.-.-.-]	0	0	0	0	1	0	0	0	0	1	0	0	0	0	0	0	0	0	0	0	2	0	0	0	0	0	0	2	0	1	0	0	1	1	0	0	0	2	1	0	0	0	0	0	2
K03404	Porphyrin metabolism	NA	chlD, bchD	magnesium chelatase subunit D [EC:6.6.1.1]	1	0	0	0	0	0	0	0	0	0	0	0	0	0	0	0	0	0	0	0	0	1	0	0	0	0	0	0	0	0	0	0	0	0	0	0	0	0	0	0	0	0	0	0	0
K03405	Porphyrin metabolism	NA	chlI, bchI	magnesium chelatase subunit I [EC:6.6.1.1]	1	0	0	0	0	0	0	0	0	0	0	0	0	0	0	0	1	0	0	0	0	1	0	0	0	0	0	0	1	0	0	1	1	1	1	0	0	0	0	0	0	0	0	1	0
K00218	Porphyrin metabolism	NA	por	protochlorophyllide reductase	0	0	0	0	0	0	0	0	0	0	0	0	0	0	0	0	0	0	0	0	0	0	0	0	0	0	0	0	0	0	0	0	0	0	0	0	0	0	0	0	0	0	0	0	0
K03403	Porphyrin metabolism	NA	chlH, bchH	magnesium chelatase subunit H	0	0	0	0	0	0	0	0	0	0	0	0	0	0	0	0	0	0	0	0	0	0	0	0	0	0	0	0	0	0	0	0	0	0	0	0	0	0	0	0	0	0	0	0	0
K03428	Porphyrin metabolism	NA	bchM, chlM	magnesium-protoporphyrin O-methyltransferase	0	0	0	0	0	0	0	0	0	0	0	0	0	0	0	0	0	0	0	0	0	0	0	0	0	0	0	0	0	0	0	0	0	0	0	0	0	0	0	0	0	0	0	0	0
K04035	Porphyrin metabolism	NA	E1.14.13.81, acsF, chlE	magnesium-protoporphyrin IX monomethyl ester (oxidative) cyclase	0	0	0	0	0	0	0	0	0	0	0	0	0	0	0	0	0	0	0	0	0	0	0	0	0	0	0	0	0	0	0	0	0	0	0	0	0	0	0	0	0	0	0	0	0
K04036	Porphyrin metabolism	NA	bchJ	divinyl protochlorophyllide a 8-vinyl-reductase [EC:1.-.-.-]	0	0	0	0	0	0	0	0	0	0	0	0	0	0	0	0	0	0	0	0	0	0	0	0	0	0	0	0	0	0	0	0	0	0	0	0	0	0	0	0	0	0	0	0	0
K04037	Porphyrin metabolism	NA	chlL	light-independent protochlorophyllide reductase subunit L [EC:1.3.7.7]	0	0	0	0	0	0	0	0	0	0	0	0	0	0	0	0	0	0	0	0	0	0	0	0	0	0	0	0	0	0	0	0	0	0	0	0	0	0	0	0	0	0	0	0	0
K04040	Porphyrin metabolism	NA	chlG, bchG	chlorophyll/bacteriochlorophyll a synthase	0	0	0	0	0	0	0	0	0	0	0	0	0	0	0	0	0	0	0	0	0	0	0	0	0	0	0	0	0	0	0	0	0	0	0	0	0	0	0	0	0	0	0	0	0
K19073	Porphyrin metabolism	NA	DVR	divinyl chlorophyllide a 8-vinyl-reductase [EC:1.3.1.75]	0	0	0	0	0	0	0	0	0	0	0	0	0	0	0	0	0	0	0	0	0	0	0	0	0	0	0	0	0	0	0	0	0	0	0	0	0	0	0	0	0	0	0	0	0
K01895	Propanoate metabolism	2-methylcitrate cycle	ACSS, acs	acetyl-CoA synthetase [EC:6.2.1.1]	1	1	1	0	0	0	1	1	1	0	1	2	1	1	0	0	2	0	0	1	1	1	0	0	0	0	0	0	1	0	0	1	0	0	0	0	1	1	2	0	1	0	1	1	2
K01720	Propanoate metabolism	2-methylcitrate cycle I	prpD	2-methylcitrate dehydratase [EC:4.2.1.79]	0	0	1	0	0	0	0	1	0	0	0	0	0	1	0	1	1	0	1	0	2	1	1	0	0	0	0	1	0	0	0	0	0	0	1	0	0	0	0	0	0	0	0	0	0
K01908	Propanoate metabolism	2-methylcitrate cycle I	E6.2.1.17, prpE	propionyl-CoA synthetase [EC:6.2.1.17]	0	0	0	0	0	0	0	0	0	0	1	1	0	0	1	0	1	0	0	0	0	0	0	1	0	0	0	0	0	0	0	0	0	0	0	0	0	0	2	0	0	0	0	0	1
K01659	Propanoate metabolism	2-methylcitrate cycle I/II	prpC	2-methylcitrate synthase [EC:2.3.3.5]	0	0	0	0	0	0	0	0	0	0	0	0	0	1	0	1	0	1	0	0	0	1	1	0	0	0	0	0	0	0	0	0	0	0	1	0	0	0	0	0	0	0	0	0	0
K03417	Propanoate metabolism	2-methylcitrate cycle I/II	prpB	methylisocitrate lyase [EC:4.1.3.30]	0	0	0	0	0	0	0	1	0	0	0	0	0	1	0	1	1	0	1	0	2	1	1	0	0	0	0	0	0	0	0	0	0	0	1	0	0	0	0	0	0	0	0	0	0
K01681	Propanoate metabolism	2-methylcitrate cycle I/II	ACO, acnA	aconitate hydratase	0	0	0	0	0	0	0	1	0	0	2	1	2	1	0	1	1	1	0	0	0	1	1	0	0	0	0	0	1	0	1	0	1	1	1	0	0	0	0	0	0	0	0	0	0
K01682	Propanoate metabolism	2-methylcitrate cycle I/II	acnB	aconitate hydratase 2 / 2-methylisocitrate dehydratase	0	0	0	0	0	0	0	0	0	0	0	0	0	0	0	0	1	0	0	0	0	0	0	0	0	0	0	0	0	0	0	0	0	0	0	0	0	0	0	0	0	0	0	0	0
K09788	Propanoate metabolism	2-methylcitrate cycle II	prpF	2-methylaconitate isomerase	0	0	1	0	0	0	0	0	0	0	0	0	0	0	0	0	1	0	0	0	0	0	0	0	0	0	0	0	0	0	0	0	0	0	0	0	0	0	0	0	0	0	0	0	0
K20455	Propanoate metabolism	2-methylcitrate cycle II	acnD	2-methylcitrate dehydratase	0	0	0	0	0	0	0	0	0	0	0	0	0	0	0	0	1	0	0	0	0	0	0	0	0	0	0	0	0	0	0	0	0	0	0	0	0	0	0	0	0	0	0	0	0
K05301	Sulfur metabolism	Aerobic sulfur disproportionation	sorB	sulfite dehydrogenase	0	0	0	0	0	0	0	0	0	0	3	0	1	2	4	0	0	0	0	0	1	0	0	0	0	0	0	0	2	0	0	0	0	0	0	1	0	0	0	0	0	0	1	0	0
K17725	Sulfur metabolism	Aerobic sulfur disproportionation	ETHE1	sulfur dioxygenase	0	0	0	0	0	0	0	0	0	0	0	0	0	1	0	0	0	0	0	0	0	0	0	0	0	0	0	0	0	0	0	0	0	0	0	0	0	0	0	0	0	0	0	0	0
K16952	Sulfur metabolism	Aerobic sulfur disproportionation	sor	sulfur oxygenase/reductase	0	0	0	0	0	0	0	0	0	0	0	0	0	0	0	0	0	0	0	0	0	0	0	0	0	0	0	0	0	0	0	0	0	0	0	0	0	0	0	0	0	0	0	0	0
K19713	Sulfur metabolism	Alternative thiosulfate oxidation	tsdA	thiosulfate dehydrogenase	0	0	0	0	0	0	0	0	0	0	0	0	0	1	0	0	3	1	1	0	0	0	1	0	0	0	0	0	0	0	0	0	0	0	0	0	0	0	0	0	0	0	1	0	0
K16937	Sulfur metabolism	Alternative thiosulfate oxidation	doxD	thiosulfate dehydrogenase (quinone] large subunit	0	0	0	0	0	0	0	0	0	0	0	0	0	0	0	0	0	0	0	0	0	0	0	0	0	0	0	0	0	0	0	0	0	1	1	0	0	0	0	0	0	0	0	0	0
K16936	Sulfur metabolism	Alternative thiosulfate oxidation	doxA	thiosulfate dehydrogenase (quinone] small subunit	0	0	0	0	0	0	0	0	0	0	0	0	0	0	0	0	0	0	0	0	0	0	0	0	0	0	0	0	0	0	0	0	0	0	0	0	0	0	0	0	0	0	0	0	0
K00392	Sulfur metabolism	assimilation	sir	sulfite reductase (ferredoxin)	0	0	0	0	0	0	0	0	0	0	0	0	0	0	0	0	0	0	0	0	0	0	0	0	0	0	0	0	0	0	0	0	0	0	0	0	0	0	0	0	0	0	0	1	0
K00380	Sulfur metabolism	assimilation	cysJ	sulfite reductase (NADPH) flavoprotein alpha-component	0	0	0	0	0	0	0	0	0	0	0	0	0	0	0	0	1	0	0	0	0	0	0	0	0	0	0	0	0	0	0	0	0	0	0	0	0	0	0	0	0	0	0	0	0
K00381	Sulfur metabolism	assimilation	cysI	sulfite reductase (NADPH) hemoprotein beta-component	0	0	0	0	0	0	0	0	0	0	0	1	1	1	0	0	1	1	0	0	0	0	0	0	0	0	0	0	0	0	0	0	0	0	0	0	0	0	0	0	0	0	0	0	0
K16964	Sulfur metabolism	DMS dehydrogenase	ddhA	dimethylsulfide dehydrogenase subunit alpha	0	0	0	0	0	0	0	0	0	0	0	0	0	0	0	0	0	0	0	0	0	0	0	0	0	0	0	0	0	0	0	0	0	0	0	0	0	0	0	0	0	0	0	0	0
K16965	Sulfur metabolism	DMS dehydrogenase	ddhB	dimethylsulfide dehydrogenase subunit beta	0	0	0	0	0	0	0	0	0	0	0	0	0	0	0	0	0	0	0	0	0	0	0	0	0	0	0	0	0	0	0	0	0	0	0	0	0	0	0	0	0	0	0	0	0
K16966	Sulfur metabolism	DMS dehydrogenase	ddhC	dimethylsulfide dehydrogenase subunit gamma	0	0	0	0	0	0	0	0	0	0	0	0	0	0	0	0	0	0	0	0	0	0	0	0	0	0	0	0	0	0	0	0	0	0	0	0	0	0	0	0	0	0	0	0	0
K07306	Sulfur metabolism	DMSO reductase	dmsA	anaerobic dimethyl sulfoxide reductase subunit A	0	0	1	0	0	0	0	0	0	0	0	0	0	0	0	0	0	0	0	0	0	0	0	0	0	0	0	0	0	0	0	0	0	0	0	0	0	0	0	0	0	0	0	0	0
K07307	Sulfur metabolism	DMSO reductase	dmsB	anaerobic dimethyl sulfoxide reductase subunit B (DMSO reductase iron- sulfur subunit)	0	0	0	0	0	0	0	0	0	0	0	0	0	0	0	0	0	0	0	0	0	0	0	0	0	0	0	0	0	0	0	0	0	0	0	0	0	1	0	0	0	0	0	0	0
K07308	Sulfur metabolism	DMSO reductase	dmsC	anaerobic dimethyl sulfoxide reductase subunit C (DMSO reductase anchor subunit)	0	0	0	0	0	0	0	0	1	0	0	0	0	0	0	0	0	0	0	0	0	0	0	0	0	0	0	0	0	0	0	0	0	0	0	0	0	0	0	0	0	0	0	0	0
K17486	Sulfur metabolism	DMSP demethylation	dmdA	dimethylsulfoniopropionate demethylase	0	0	0	0	0	0	0	0	0	0	0	0	0	0	0	0	0	0	0	0	0	0	0	0	0	0	0	0	0	0	0	0	0	0	0	0	0	0	0	0	0	0	0	0	0
K00394	Sulfur metabolism	Reversible dissimilatory	aprA	adenylylsulfate reductase, subunit A	0	0	0	0	1	0	0	0	0	0	0	0	0	0	0	0	0	0	0	0	0	0	2	0	0	0	0	1	0	0	0	0	0	0	0	0	1	1	1	0	0	1	0	0	0
K00395	Sulfur metabolism	Reversible dissimilatory	aprB	adenylylsulfate reductase, subunit B	0	0	0	0	1	0	0	0	0	0	0	0	0	0	0	0	0	0	0	0	0	0	0	0	0	0	0	1	0	0	0	0	0	0	0	0	1	0	1	0	0	1	0	0	0
K00958	Sulfur metabolism	Reversible dissimilatory	sat, met3	sulfate adenylyltransferase	0	0	0	0	0	0	0	0	0	0	0	0	0	1	0	1	0	0	0	0	0	0	1	0	0	0	0	1	0	0	0	0	0	1	1	0	1	0	1	0	0	1	0	0	0
K11180	Sulfur metabolism	Reversible dissimilatory	dsrA	sulfite reductase alpha subunit	0	0	1	0	0	0	0	0	0	0	0	0	0	1	0	0	0	0	0	0	0	0	1	0	0	0	0	1	0	0	0	0	0	0	0	0	1	1	1	0	0	0	0	0	0
K11181	Sulfur metabolism	Reversible dissimilatory	dsrB	sulfite reductase beta subunit	0	0	1	0	0	0	0	0	0	0	0	0	0	1	0	0	0	0	0	0	0	0	1	0	0	0	0	1	0	0	0	0	0	0	0	0	1	1	1	0	0	0	0	0	0
K17229	Sulfur metabolism	Sulfide oxidation	fccB	sulfide dehydrogenase	0	0	0	0	0	0	0	0	0	0	1	0	0	0	0	0	0	0	0	0	0	0	0	0	0	0	0	0	0	0	0	0	0	0	0	0	0	0	0	0	0	0	0	0	0
K17218	Sulfur metabolism	Sulfide oxidation	sqr	sulfide:quinone oxidoreductase	0	0	1	0	0	0	0	1	0	0	0	1	1	3	2	0	2	1	1	0	2	0	1	0	0	1	0	0	0	0	0	0	1	2	1	1	1	0	0	0	1	0	1	0	0
K21307	Sulfur metabolism	Sulfide oxidation	soeABC	Sulfite dehydrogenase (quinone)	0	0	0	0	0	0	0	0	0	0	1	0	0	1	0	0	0	0	0	0	0	0	0	0	0	0	0	0	0	0	0	0	0	0	0	0	0	0	0	0	0	0	0	0	0
K21308	Sulfur metabolism	Sulfide oxidation	soeABC	Sulfite dehydrogenase (quinone)	0	0	0	0	0	0	0	0	0	0	1	0	0	1	0	0	0	0	0	0	0	0	1	0	0	0	0	0	0	0	0	0	0	0	0	0	0	0	0	0	0	0	0	0	0
K21309	Sulfur metabolism	Sulfide oxidation	soeABC	Sulfite dehydrogenase (quinone)	0	0	0	0	0	0	0	0	0	0	1	0	0	1	0	0	0	0	0	0	0	0	1	0	0	0	0	0	0	0	0	0	0	0	0	0	0	0	0	0	0	0	0	0	0
K17993	Sulfur metabolism	Sulfur reduction (reversible reaction)	hydA	sulfhydrogenase subunit alpha	0	0	0	0	0	0	0	0	0	0	0	0	0	0	0	0	0	0	0	0	0	0	0	0	0	0	0	0	0	0	0	0	0	0	0	0	0	0	0	0	0	0	0	0	0
K17996	Sulfur metabolism	Sulfur reduction (reversible reaction)	hydB	sulfhydrogenase subunit beta (sulfur reductase)	0	0	0	0	0	0	0	0	0	1	0	0	0	0	0	0	0	0	0	0	0	0	0	0	0	0	0	0	0	0	0	1	0	0	0	0	0	0	0	1	0	0	0	0	0
K17994	Sulfur metabolism	Sulfur reduction (reversible reaction)	hydD	sulfhydrogenase subunit delta	0	0	0	0	0	0	0	0	0	0	0	0	0	0	0	0	0	0	0	0	0	0	0	0	0	0	0	0	0	0	0	0	0	0	0	0	0	0	0	0	0	0	0	0	0
K17995	Sulfur metabolism	Sulfur reduction (reversible reaction)	hydG	sulfhydrogenase subunit gamma (sulfur reductase)	0	0	0	0	0	0	0	0	0	0	0	0	0	0	0	0	0	0	0	0	0	0	0	0	0	0	0	0	0	0	0	0	0	0	0	0	0	0	0	0	0	0	0	0	0
K17220	Sulfur metabolism	Sulfur reduction (reversible reaction)	sreB	sulfur reductase FeS subunit	0	0	0	0	0	0	0	0	0	0	0	0	0	0	0	0	0	0	0	0	0	0	0	0	0	0	0	0	0	0	0	0	0	0	0	0	0	0	0	0	0	0	0	0	0
K17221	Sulfur metabolism	Sulfur reduction (reversible reaction)	sreC	sulfur reductase membrane anchor	0	0	0	0	0	0	0	0	0	0	0	0	0	0	0	0	0	0	0	0	0	0	0	0	0	0	0	0	0	0	0	0	0	0	0	0	0	0	0	0	0	0	0	0	0
K17219	Sulfur metabolism	Sulfur reduction (reversible reaction)	sreA	sulfur reductase molybdopterin subunit	0	0	0	0	0	0	0	0	0	0	0	0	0	0	0	0	0	0	0	0	0	0	0	0	0	0	0	0	0	0	0	0	0	0	0	0	0	0	0	0	0	0	0	0	0
K08352	Sulfur metabolism	Sulfur reduction (reversible reaction)	phsA, psrA	thiosulfate reductase / polysulfide reductase chain A	0	0	0	0	0	0	0	0	0	0	0	0	0	1	0	0	0	0	0	0	1	0	0	0	0	0	0	1	0	0	0	0	0	1	0	0	1	4	3	0	0	0	0	0	0
K08354	Sulfur metabolism	Sulfur reduction (reversible reaction)	phsC	thiosulfate reductase cytochrome b subunit	0	0	0	0	0	0	0	0	0	0	0	0	0	0	0	0	0	0	0	0	0	0	0	0	0	0	0	0	0	0	0	1	0	0	0	0	0	0	1	0	0	0	0	0	0
K08353	Sulfur metabolism	Sulfur reduction (reversible reaction)	phsB	thiosulfate reductase electron transport protein	0	0	0	0	0	0	0	0	0	0	0	0	0	0	0	0	0	0	0	0	0	0	0	0	0	0	0	0	0	0	0	0	0	0	0	0	0	0	0	0	0	0	0	0	0
K17225	Sulfur metabolism	Thiosulfate oxidation measured as a fraction of KOs:	soxC	sulfane dehydrogenase subunit SoxC	0	0	0	0	0	0	0	0	0	0	1	0	0	0	2	0	0	0	0	0	0	0	0	0	0	0	0	0	0	0	0	0	0	0	0	0	0	0	0	0	0	0	1	0	0
K17222	Sulfur metabolism	Thiosulfate oxidation measured as a fraction of KOs:	soxA	sulfur-oxidizing protein SoxA	0	0	0	0	0	0	0	0	0	0	1	0	0	1	1	0	0	0	0	0	0	0	0	0	0	0	0	0	0	0	0	0	0	0	0	0	0	0	0	0	0	0	0	0	0
K17224	Sulfur metabolism	Thiosulfate oxidation measured as a fraction of KOs:	soxB	sulfur-oxidizing protein SoxB	0	0	0	0	0	0	0	0	0	0	1	0	0	1	1	0	0	0	0	0	0	0	0	0	0	0	0	0	0	0	0	0	0	0	0	0	0	0	0	0	0	0	0	0	0
K17223	Sulfur metabolism	Thiosulfate oxidation measured as a fraction of KOs:	soxX	sulfur-oxidizing protein SoxX	0	0	0	0	0	0	0	0	0	0	1	0	0	1	1	0	0	0	0	0	0	0	0	0	0	0	0	0	0	0	0	0	0	0	0	0	0	0	0	0	0	0	0	0	0
K17226	Sulfur metabolism	Thiosulfate oxidation measured as a fraction of KOs:	soxY	sulfur-oxidizing protein SoxY	0	0	0	0	0	0	0	0	0	0	1	0	0	1	4	0	0	0	0	0	0	0	0	0	0	0	0	0	0	0	0	0	0	0	0	0	0	0	0	0	0	0	0	0	0
K17227	Sulfur metabolism	Thiosulfate oxidation measured as a fraction of KOs:	soxZ	sulfur-oxidizing protein SoxZ	0	0	0	0	0	0	0	0	0	0	1	0	0	1	1	0	0	0	0	0	0	0	0	0	0	0	0	0	0	0	0	0	0	0	0	0	0	0	0	0	0	0	0	0	0
K10960	Terpenoid backbone biosynthesis	NA	chlP, bchP	geranylgeranyl diphosphate/geranylgeranyl-bacteriochlorophyllide a reductase	8	5	6	5	6	6	4	0	2	5	9	8	3	6	5	1	11	1	12	3	3	10	6	4	8	3	2	3	5	4	3	6	9	15	10	2	7	22	13	4	3	6	4	5	5
pfam00668	Transport	Fe	Condensation	Condensation domain	0	0	0	0	0	0	0	0	0	0	0	0	0	0	0	0	0	0	0	0	0	0	0	0	0	0	0	0	0	0	0	0	0	0	0	0	0	0	0	0	0	0	0	0	0
K04758	Transport	Fe	feoA	ferrous iron transport protein A	2	1	1	0	5	2	0	2	0	1	0	1	0	0	1	1	1	0	0	0	0	0	2	2	1	2	0	1	1	2	0	2	1	1	1	0	0	3	2	1	0	0	0	0	1
K04759	Transport	Fe	feoB	ferrous iron transport protein B	1	1	2	0	6	2	0	3	0	1	0	1	1	0	1	2	2	0	0	0	0	0	2	3	2	3	3	2	0	1	0	3	2	1	3	0	1	2	1	1	1	1	0	0	2
K07243	Transport	Fe	FTR, FTH1, efeU	high-affinity iron transporter	0	0	0	0	1	0	0	0	0	0	0	1	1	0	0	0	1	0	2	0	0	0	0	0	0	0	0	0	0	0	0	0	0	0	0	0	0	0	0	0	2	0	0	0	0
K03894	Transport	Fe	iucA	N2-citryl-N6-acetyl-N6-hydroxylysine synthase	0	0	0	0	0	0	0	0	0	0	0	0	0	0	0	0	0	0	0	0	0	0	0	0	0	0	0	0	0	0	0	0	0	0	0	0	0	0	0	0	0	0	0	0	0
K12347	Transport	Fe	SLC11A, NRAMP	natural resistance-associated macrophage protein	0	0	0	0	0	0	0	0	0	0	0	0	0	0	0	0	0	0	0	0	0	0	0	0	0	0	0	0	0	0	0	0	0	0	0	0	0	0	0	0	0	0	0	0	0
K21398	Transport	Fe	Nramp	Natural resistance-associated macrophage protein (pfam01566)	0	0	0	0	0	0	0	0	0	0	0	0	0	0	0	0	0	0	0	0	0	0	0	0	0	0	0	0	0	0	0	0	0	0	0	0	0	0	0	0	0	0	0	0	0
pfam10331	Transport	Fe	AlcB	Siderophore biosynthesis protein domain	0	0	0	0	0	0	0	0	0	0	0	0	0	0	0	0	0	0	0	0	0	0	0	0	0	0	0	0	0	0	0	0	0	0	0	0	0	0	0	0	0	0	0	0	0
pfam00593	Transport	Fe	TonB_dep	TonB dependent receptor	0	0	0	0	0	0	0	0	0	0	0	0	0	0	0	0	0	0	0	0	0	0	0	0	0	0	0	0	0	0	0	0	0	0	0	0	0	0	0	0	0	0	0	0	0
pfam07715	Transport	Fe	Plug	TonB-dependent Receptor Plug Domain	0	0	0	0	0	0	0	0	0	0	0	0	0	0	0	0	0	0	0	0	0	0	0	0	0	0	0	0	0	0	0	0	0	0	0	0	0	0	0	0	0	0	0	0	0
K02036	Transport	phosphate	pstB	phosphate transport system ATP-binding protein	1	0	2	2	1	2	1	1	1	2	1	1	1	1	1	0	1	0	2	0	1	2	0	2	1	1	0	0	1	0	1	1	1	3	2	0	0	1	1	0	0	1	0	0	3
K02038	Transport	phosphate	pstA	phosphate transport system permease protein	1	0	0	2	1	2	0	1	0	3	1	1	1	1	1	0	0	0	2	0	1	2	0	2	1	1	0	1	1	0	1	1	0	2	1	1	0	1	1	0	0	1	0	0	2
K02037	Transport	phosphate	pstC	phosphate transport system permease protein	1	0	1	2	1	2	1	1	0	3	1	1	1	1	1	0	1	0	1	0	1	2	0	2	1	1	0	1	1	0	1	1	1	2	2	1	0	1	1	0	0	1	0	0	2
K02040	Transport	phosphate	pstS	phosphate transport system substrate-binding protein	2	0	1	2	1	2	1	1	0	2	1	1	1	1	1	0	2	3	5	0	2	2	0	3	1	2	1	2	1	0	1	4	2	3	2	1	0	1	7	0	1	1	3	3	3
K02041	Transport	phosphonate	phnC	phosphonate transport system ATP-binding protein	0	0	2	0	0	1	0	0	0	0	6	1	1	0	0	0	0	0	0	0	0	1	0	0	0	0	0	0	0	0	1	1	0	1	0	0	0	1	0	0	0	0	0	0	0
K02042	Transport	phosphonate	phnE	phosphonate transport system permease protein	0	0	3	0	0	2	0	0	0	0	8	1	1	2	0	0	0	0	0	0	0	1	0	0	0	0	0	0	0	0	1	1	1	2	0	0	0	2	0	0	0	0	0	0	0
K02044	Transport	phosphonate	phnD	phosphonate transport system substrate-binding protein	0	0	2	0	2	1	0	0	0	0	8	1	1	1	2	0	1	1	0	0	1	1	0	0	0	0	0	1	0	0	0	1	0	2	1	0	0	1	0	0	2	0	0	0	0
K02062	Transport	thiamin	thiQ	thiamine transport system ATP-binding protein	0	0	0	0	0	0	0	0	0	0	1	0	0	0	0	0	0	0	0	0	0	0	0	0	0	0	0	0	0	0	0	0	1	0	1	0	0	0	0	0	0	0	0	0	0
K02063	Transport	thiamin	thiP	thiamine transport system permease protein	0	0	0	0	0	0	0	0	0	0	0	0	0	0	0	0	0	0	0	0	0	0	0	0	0	0	0	0	0	0	0	0	1	1	1	0	0	0	0	0	0	0	0	0	0
K02064	Transport	thiamin	thiB, tbpA	thiamine transport system substrate-binding protein	0	0	0	0	0	0	0	0	0	0	0	0	0	0	0	0	0	0	0	0	0	0	0	0	0	0	0	0	0	0	0	0	1	1	1	0	0	0	0	0	0	0	0	0	0
K11962	Transport	urea	urtD	urea transport system ATP-binding protein	0	0	0	0	0	0	0	0	0	0	0	0	0	1	1	0	1	0	0	0	0	0	0	0	0	0	0	0	0	0	0	0	1	0	0	0	0	0	0	0	0	0	0	0	0
K11963	Transport	urea	urtE	urea transport system ATP-binding protein	0	0	0	0	0	0	0	0	0	0	0	0	0	1	1	0	1	0	1	0	0	0	0	0	0	0	0	0	0	0	0	0	1	0	0	0	0	0	0	0	0	0	0	0	0
K11960	Transport	urea	urtB	urea transport system permease protein	0	0	0	0	0	0	0	0	0	0	0	0	0	1	1	0	1	0	1	0	0	0	0	0	0	0	0	0	0	0	0	0	0	0	0	0	0	0	0	0	0	0	0	0	0
K11961	Transport	urea	urtC	urea transport system permease protein	0	0	0	0	0	0	0	0	0	0	0	0	0	1	1	0	1	0	1	0	0	0	0	0	0	0	0	0	0	0	0	0	0	0	0	0	0	0	0	0	0	0	0	0	0
K11959	Transport	urea	urtA	urea transport system substrate-binding protein	0	0	0	0	0	0	0	0	0	0	0	0	0	1	2	0	1	0	1	0	0	0	0	0	0	0	0	0	0	0	0	0	0	0	0	0	0	0	0	0	0	0	0	0	0
K06074	Transport	vitamin B12	ABC.VB12.A, btuD	vitamin B12 transport system ATP-binding protein	0	0	0	0	0	0	0	0	0	0	0	0	0	0	0	0	0	0	0	0	0	0	0	0	0	0	0	0	0	0	0	0	0	0	0	0	0	0	0	0	0	0	0	0	0
K06073	Transport	vitamin B12	ABC.VB12.P, btuC	vitamin B12 transport system permease protein	0	0	0	0	0	0	0	0	0	0	0	0	0	0	0	0	0	0	0	0	0	0	0	0	0	0	0	0	0	0	0	0	0	0	0	0	0	0	0	0	0	0	0	0	0
K06858	Transport	vitamin B12	btuF	vitamin B12 transport system substrate-binding protein	0	0	0	0	0	0	0	0	0	0	0	0	0	0	0	0	0	0	0	0	0	0	0	0	0	0	0	0	0	0	0	0	0	0	0	0	0	0	0	0	0	0	0	0	0
K07238	Transport	Zn	zupT, ZRT3, ZIP2	zinc transporter, ZIP family	1	1	1	2	0	0	0	0	0	0	0	0	0	0	1	0	0	0	0	0	0	0	0	0	1	0	0	0	0	0	0	0	1	0	0	0	1	1	0	0	0	0	0	0	0
K00452	Tryptophan metabolism	Tryptophan metabolism, tryptophan => kynurenine => 2-aminomuconate	HAAO	3-hydroxyanthranilate 3,4-dioxygenase [EC:1.13.11.6]	0	0	0	0	0	0	0	0	0	0	0	0	0	0	0	0	0	0	0	0	0	0	0	0	0	0	0	0	0	0	0	0	0	0	0	0	0	0	0	0	0	0	0	0	0
K10217	Tryptophan metabolism	Tryptophan metabolism, tryptophan => kynurenine => 2-aminomuconate	dmpC, xylG	aminomuconate-semialdehyde/2-hydroxymuconate-6-semialdehyde dehydrogenase [EC:1.2.1.32 1.2.1.85]	0	0	0	0	0	0	0	0	0	0	0	0	0	0	1	0	0	0	0	0	0	0	0	0	0	0	0	0	0	0	0	0	0	0	0	0	0	0	0	0	0	0	0	0	0
K01432	Tryptophan metabolism	Tryptophan metabolism, tryptophan => kynurenine => 2-aminomuconate	AFMID	arylformamidase [EC:3.5.1.9]	0	0	0	0	0	0	0	0	0	0	1	0	0	1	0	0	0	0	0	0	0	0	0	0	0	0	0	0	0	0	0	0	0	0	0	0	0	0	0	0	0	0	0	0	0
K07130	Tryptophan metabolism	Tryptophan metabolism, tryptophan => kynurenine => 2-aminomuconate	kynB	arylformamidase [EC:3.5.1.9]	0	0	0	2	0	0	1	0	0	0	0	0	0	0	0	0	0	0	1	0	0	0	0	0	0	0	0	0	1	0	0	0	1	1	1	0	0	0	1	0	0	0	1	0	0
K01556	Tryptophan metabolism	Tryptophan metabolism, tryptophan => kynurenine => 2-aminomuconate	KYNU, kynU	kynureninase [EC:3.7.1.3]	0	0	0	0	0	0	0	0	0	0	1	0	0	0	0	1	0	0	0	0	0	0	0	0	0	0	0	0	1	0	0	1	0	0	0	0	0	0	0	0	0	0	0	0	0
K00486	Tryptophan metabolism	Tryptophan metabolism, tryptophan => kynurenine => 2-aminomuconate	KMO	kynurenine 3-monooxygenase [EC:1.14.13.9]	0	0	0	0	0	0	0	0	0	0	0	0	0	0	0	0	0	0	0	0	0	0	0	0	0	0	0	0	0	0	0	0	0	0	0	0	0	0	0	0	0	0	0	0	0
K00453	Tryptophan metabolism	Tryptophan metabolism, tryptophan => kynurenine => 2-aminomuconate	E1.13.11.11, TDO2	tryptophan 2,3-dioxygenase [EC:1.13.11.11]	0	0	0	0	0	0	0	0	0	0	1	1	1	0	0	0	1	0	0	0	0	0	0	0	0	0	0	0	1	0	0	0	0	0	0	0	0	0	0	0	0	0	0	0	0
K00463	Tryptophan metabolism	Tryptophan metabolism, tryptophan => kynurenine => 2-aminomuconate	IDO, INDO	indoleamine 2,3-dioxygenase	0	0	0	0	0	0	0	0	0	0	0	0	0	0	0	0	0	0	1	0	0	0	0	0	0	0	0	0	0	0	0	0	0	0	0	0	0	0	0	0	0	0	1	0	0
K03392	Tryptophan metabolism	Tryptophan metabolism, tryptophan => kynurenine => 2-aminomuconate	ACMSD	aminocarboxymuconate-semialdehyde decarboxylase	0	0	0	0	0	0	0	0	0	0	0	0	0	0	0	0	0	0	0	0	0	0	0	0	0	0	0	0	0	0	0	0	0	1	0	0	0	2	0	0	0	0	0	0	0
K00815	Tyrosine metabolism	Tyrosine degradation, tyrosine => homogentisate	TAT	tyrosine aminotransferase	0	0	0	0	0	0	0	0	0	0	0	0	0	0	0	0	0	0	0	0	0	0	0	0	0	1	1	1	0	0	0	0	0	0	0	0	0	0	0	0	0	0	0	0	0
K01661	Ubiquinone and other terpenoid-quinone biosynthes	Menaquinone biosynthesis, chorismate (+ polyprenyl-PP) => menaquinol	menB	naphthoate synthase [EC:4.1.3.36]	0	0	6	0	0	0	2	1	0	2	10	10	6	7	3	1	16	2	4	0	1	29	0	5	3	2	3	1	9	0	22	1	0	6	0	1	0	8	13	2	0	1	0	1	0
K01911	Ubiquinone and other terpenoid-quinone biosynthes	Menaquinone biosynthesis, chorismate (+ polyprenyl-PP) => menaquinol	menE	O-succinylbenzoic acid--CoA ligase [EC:6.2.1.26]	1	3	2	0	4	0	1	4	2	2	18	13	4	22	11	3	29	6	20	2	2	38	8	10	4	4	6	6	5	0	7	4	3	27	3	0	2	29	35	2	2	1	5	3	5
K02551	Ubiquinone and other terpenoid-quinone biosynthes	Menaquinone biosynthesis, chorismate (+ polyprenyl-PP) => menaquinol	menD	2-succinyl-5-enolpyruvyl-6-hydroxy-3-cyclohexene-1-carboxylate synthase [EC:2.2.1.9]	2	0	3	2	2	1	1	0	2	2	3	2	1	3	0	0	6	1	2	1	1	2	1	0	4	2	0	0	0	1	5	2	3	1	0	1	1	1	1	1	0	0	2	2	0
K02548	Ubiquinone and other terpenoid-quinone biosynthes	Menaquinone biosynthesis, chorismate (+ polyprenyl-PP) => menaquinol	menA	1,4-dihydroxy-2-naphthoate phytyltransferase	2	0	1	0	0	0	2	0	0	1	0	0	0	0	0	0	0	0	0	1	2	1	1	1	1	1	1	0	0	0	1	1	0	1	3	2	1	2	1	0	1	0	0	0	1
K02549	Ubiquinone and other terpenoid-quinone biosynthes	Menaquinone biosynthesis, chorismate (+ polyprenyl-PP) => menaquinol	menC	o-succinylbenzoate synthase	0	0	1	1	0	1	0	0	0	0	0	0	0	0	0	0	0	1	1	0	0	1	0	0	0	1	3	0	1	0	1	0	0	1	0	0	0	0	0	0	0	0	0	2	1
K02552	Ubiquinone and other terpenoid-quinone biosynthes	Menaquinone biosynthesis, chorismate (+ polyprenyl-PP) => menaquinol	menF	menaquinone-specific isochorismate synthase	1	0	4	2	1	1	0	1	0	2	1	2	1	1	2	1	4	2	3	2	0	3	2	1	1	2	1	0	2	2	1	1	0	2	0	2	2	1	2	1	2	2	1	1	2
K08680	Ubiquinone and other terpenoid-quinone biosynthes	Menaquinone biosynthesis, chorismate (+ polyprenyl-PP) => menaquinol	menH	2-succinyl-6-hydroxy-2,4-cyclohexadiene-1-carboxylate synthase	0	0	2	0	4	2	0	1	1	0	6	10	6	4	9	1	19	3	6	0	4	24	3	1	2	3	5	4	5	1	17	8	3	22	13	0	0	4	2	1	1	0	2	4	0
K19222	Ubiquinone and other terpenoid-quinone biosynthes	Menaquinone biosynthesis, chorismate (+ polyprenyl-PP) => menaquinol	menI	1,4-dihydroxy-2-naphthoyl-CoA hydrolase	0	0	1	0	0	0	0	0	0	0	4	2	0	1	0	0	4	1	3	0	0	4	0	1	0	0	0	0	0	0	4	0	1	1	0	0	0	2	2	0	0	0	0	0	0
K00355	Ubiquinone and other terpenoid-quinone biosynthesis	Menaquinone biosynthesis, menaquinol ==> meniquinone	NQO1	NAD(P)H dehydrogenase (quinone)	0	0	0	0	0	0	0	0	0	0	0	2	0	0	0	0	1	0	0	0	0	0	1	0	0	0	0	0	0	0	0	0	0	0	0	0	0	0	1	0	0	0	0	0	0
K10106	Ubiquinone and other terpenoid-quinone biosynthesis	Menaquinone biosynthesis, menaquinol ==> meniquinone epoxide	GGCX	vitamin K-dependent gamma-carboxylase	0	0	0	0	0	0	0	0	0	0	0	0	0	0	0	0	0	0	0	0	0	0	0	0	0	0	0	0	0	0	0	0	0	0	0	0	0	0	0	0	0	0	0	0	0
K17872	Ubiquinone and other terpenoid-quinone biosynthes	Menaquinone biosynthesis, chorismate (+ polyprenyl-PP) => menaquinol	ndbB	demethylphylloquinone reductase	1	1	1	2	2	0	0	1	0	1	0	0	1	2	4	0	3	0	5	0	2	2	1	2	2	0	0	0	0	1	0	0	0	1	1	3	0	5	2	0	2	0	0	0	0
K23095	Ubiquinone and other terpenoid-quinone biosynthes	Menaquinone biosynthesis, chorismate (+ polyprenyl-PP) => menaquinol	menG	demethylphylloquinol methyltransferase	9	3	4	9	6	5	5	4	10	4	9	12	5	7	9	3	11	3	13	4	12	9	8	3	6	5	5	7	7	1	8	11	10	28	8	3	5	16	11	4	12	5	7	5	5
K03183	Ubiquinone and other terpenoid-quinone biosynthes	Ubiquinone biosynthesis, prokaryotes, chorismate (+ polyprenyl-PP) => ubiquinol	ubiE	ubiquinone/menaquinone biosynthesis methyltransferase [EC:2.1.1.163 2.1.1.201]	20	4	9	12	12	7	11	9	12	14	16	21	9	17	23	9	25	7	18	8	16	21	10	8	10	11	9	11	9	4	16	22	20	45	18	6	10	26	26	9	16	10	17	17	12
K12073	Ubiquinone and other terpenoid-quinone biosynthes	Menaquinone biosynthesis, chorismate (+ polyprenyl-PP) => menaquinol	E3.1.2.28	1,4-dihydroxy-2-naphthoyl-CoA hydrolase	0	0	1	0	0	0	1	1	1	0	2	2	1	5	1	0	1	1	0	0	1	0	1	1	0	4	3	1	2	0	0	1	1	3	1	1	1	2	1	0	1	0	0	0	1
K00568	Ubiquinone and other terpenoid-quinone biosynthes	Ubiquinone biosynthesis, prokaryotes, chorismate (+ polyprenyl-PP) => ubiquinol	ubiG	2-polyprenyl-6-hydroxyphenyl methylase / 3-demethylubiquinone-9 3-methyltransferase [EC:2.1.1.222 2.1.1.64]	18	4	8	11	13	5	10	12	12	12	11	17	11	15	17	6	23	7	18	5	12	27	10	5	6	8	9	11	8	4	10	21	16	42	13	6	13	22	14	5	15	8	11	13	11
K03182	Ubiquinone and other terpenoid-quinone biosynthes	Ubiquinone biosynthesis, prokaryotes, chorismate (+ polyprenyl-PP) => ubiquinol	ubiD	3-octaprenyl-4-hydroxybenzoate carboxy-lyase UbiD [EC:4.1.1.-]	1	0	0	0	2	0	0	1	1	0	0	0	1	1	1	2	2	0	0	0	1	0	1	0	0	0	0	1	1	0	0	1	2	2	0	1	3	4	2	0	0	0	0	2	0
K03186	Ubiquinone and other terpenoid-quinone biosynthes	Ubiquinone biosynthesis, prokaryotes, chorismate (+ polyprenyl-PP) => ubiquinol	ubiX	3-octaprenyl-4-hydroxybenzoate carboxy-lyase UbiX [EC:4.1.1.-]	3	1	2	2	2	2	0	1	1	0	1	0	0	2	1	2	1	0	0	2	2	0	3	2	1	1	0	0	1	0	1	2	2	3	0	1	2	2	2	0	1	0	0	1	1
K03179	Ubiquinone and other terpenoid-quinone biosynthes	Ubiquinone biosynthesis, prokaryotes, chorismate (+ polyprenyl-PP) => ubiquinol	ubiA	4-hydroxybenzoate octaprenyltransferase [EC:2.5.1.-]	3	0	1	0	2	0	3	4	2	1	2	2	1	2	4	1	2	2	1	1	4	3	2	1	1	3	3	2	2	0	3	4	2	7	4	3	1	4	5	1	2	1	0	1	0
K03181	Ubiquinone and other terpenoid-quinone biosynthes	Ubiquinone biosynthesis, prokaryotes, chorismate (+ polyprenyl-PP) => ubiquinol	ubiC	chorismate--pyruvate lyase [EC:4.1.3.40]	1	0	0	0	0	0	0	0	0	0	0	0	0	0	1	0	1	0	0	0	0	0	0	0	0	0	0	0	0	0	0	0	0	0	0	0	0	0	0	0	1	0	0	0	1
K06134	Ubiquinone and other terpenoid-quinone biosynthesis	Ubiquinone biosynthesis, prokaryotes, chorismate (+ polyprenyl-PP) => ubiquinol	COQ7	ubiquinone biosynthesis monooxygenase Coq7 [EC:1.14.13.-]	0	0	0	0	0	0	0	0	0	0	0	1	1	1	2	0	1	0	0	0	0	0	0	0	0	0	0	0	0	0	0	0	0	0	0	0	0	0	0	0	0	0	0	0	1
K03184	Ubiquinone and other terpenoid-quinone biosynthesis	Ubiquinone biosynthesis, prokaryotes, chorismate (+ polyprenyl-PP) => ubiquinol	ubiF	3-demethoxyubiquinol 3-hydroxylase	0	0	0	0	0	0	0	0	0	0	0	0	0	0	0	0	0	0	0	0	0	0	0	0	0	0	0	0	0	0	0	0	0	0	0	0	0	0	0	0	0	0	0	0	0
K03185	Ubiquinone and other terpenoid-quinone biosynthesis	Ubiquinone biosynthesis, prokaryotes, chorismate (+ polyprenyl-PP) => ubiquinol	ubiH	2-octaprenyl-6-methoxyphenol hydroxylase	0	0	0	0	0	0	0	0	0	0	1	1	1	0	0	0	1	0	0	0	0	0	0	0	0	0	0	0	0	0	0	0	0	0	0	0	0	0	0	0	0	0	0	0	0
K18240	Ubiquinone and other terpenoid-quinone biosynthesis	Ubiquinone biosynthesis, prokaryotes, chorismate (+ polyprenyl-PP) => ubiquinol	xanB2	chorismate lyase / 3-hydroxybenzoate synthase	0	0	0	0	0	0	0	0	0	0	0	0	0	0	0	0	0	1	0	0	0	0	0	0	0	0	0	0	0	0	0	0	0	0	0	0	0	0	0	0	0	0	0	0	0
K18800	Ubiquinone and other terpenoid-quinone biosynthes	Ubiquinone biosynthesis, prokaryotes, chorismate (+ polyprenyl-PP) => ubiquinol	ubiH	2-octaprenyl-6-methoxyphenol hydroxylase	12	9	21	14	19	15	11	5	7	12	22	23	22	18	25	5	25	8	19	3	9	25	15	9	25	10	12	7	14	7	13	10	19	46	20	5	9	46	29	4	6	10	9	10	11
K01649	Valine, leucine and isoleucine biosynthesis	Leucine biosynthesis	leuA	2-isopropylmalate synthase [EC:2.3.3.13]	1	0	2	4	3	0	0	1	1	2	2	1	1	1	2	0	1	1	1	1	2	2	0	2	2	2	0	0	0	1	1	1	2	2	0	1	2	2	2	1	1	0	1	1	1
K01703	Valine, leucine and isoleucine biosynthesis	Leucine biosynthesis	leuC	3-isopropylmalate/(R)-2-methylmalate dehydratase large subunit [EC:4.2.1.33 4.2.1.35]	2	0	2	1	1	0	1	1	1	0	0	1	1	1	2	0	1	0	1	1	1	1	1	0	0	1	0	0	0	0	0	1	1	3	0	1	1	2	1	1	1	1	0	0	2
K01704	Valine, leucine and isoleucine biosynthesis	Leucine biosynthesis	leuD	3-isopropylmalate/(R)-2-methylmalate dehydratase small subunit [EC:4.2.1.33 4.2.1.35]	2	0	2	1	1	0	1	1	1	1	1	1	1	1	2	0	1	0	1	1	1	1	1	0	1	1	0	0	0	0	1	2	1	3	0	1	1	2	1	2	1	1	1	0	1
K00052	Valine, leucine and isoleucine biosynthesis	Leucine biosynthesis	leuB	3-isopropylmalate dehydrogenase [EC:1.1.1.85]	0	0	1	0	1	0	1	1	0	1	1	1	1	1	1	0	0	0	0	1	1	0	0	1	1	1	0	0	0	1	0	1	1	3	0	0	1	1	1	0	1	1	0	1	0
K00166	Valine, leucine and isoleucine degradation		BCKDHA, bkdA1	2-oxoisovalerate dehydrogenase E1 component alpha subunit	0	0	0	0	0	0	0	0	0	0	0	1	1	0	0	0	1	0	0	0	1	0	0	0	0	0	0	0	0	0	0	0	0	0	0	1	0	0	0	0	0	0	0	0	0
K00097	Vitamin B6 metabolism	NA	pdxA	4-hydroxythreonine-4-phosphate dehydrogenase [EC:1.1.1.262]	0	0	0	0	0	0	0	0	0	0	1	1	0	1	1	1	1	1	0	0	1	0	0	0	0	0	0	0	0	0	0	0	0	0	0	0	0	1	0	0	1	0	0	1	0
K08681	Vitamin B6 metabolism	NA	pdxT, pdx2	5'-phosphate synthase pdxT subunit [EC:4.3.3.6]	1	1	1	1	1	1	0	1	0	0	0	0	0	0	0	0	0	0	0	0	1	1	0	1	0	0	0	0	0	1	0	1	0	1	1	0	0	0	1	0	0	0	0	0	0
K06215	Vitamin B6 metabolism	NA	pdxS, pdx1	pyridoxal 5'-phosphate synthase pdxS subunit [EC:4.3.3.6]	1	1	1	1	1	1	0	1	0	1	0	0	0	0	0	0	0	0	0	0	1	1	0	1	0	0	0	0	0	0	1	1	0	1	1	1	0	0	1	0	0	0	0	0	0
K00275	Vitamin B6 metabolism	NA	pdxH, PNPO	pyridoxamine 5'-phosphate oxidase [EC:1.4.3.5]	0	0	0	0	0	0	0	0	0	0	1	1	0	0	1	1	1	0	0	0	0	1	1	0	0	0	0	0	0	0	0	0	0	1	0	0	0	0	0	0	0	0	0	0	0
K03474	Vitamin B6 metabolism	NA	pdxJ	pyridoxine 5-phosphate synthase [EC:2.6.99.2]	0	0	0	0	0	0	0	0	0	0	1	1	1	1	1	1	1	1	1	0	0	0	0	0	0	1	1	0	1	0	0	0	0	0	0	0	1	1	0	0	1	1	1	1	0
K00868	Vitamin B6 metabolism	NA	pdxK, pdxY	pyridoxine kinase [EC:2.7.1.35]	0	0	0	0	1	0	0	0	0	0	1	0	0	0	1	0	1	0	0	0	0	0	0	0	0	0	0	0	0	0	0	0	0	0	0	0	0	0	0	0	0	0	0	0	0
[truncated: 83 more columns]
