# Supplementary material for: An untargeted exometabolomics approach to characterize dissolved organic matter in groundwater of the Samail Ophiolite
Source: Front Microbiol. 2023 Mar 9;14:1093372. doi: 10.3389/fmicb.2023.1093372 (PMC10033605; doi:10.3389/fmicb.2023.1093372)
Supplement: Supplementary Table 4 — All bins included in this study, including bin completeness, contamination, strain heterogeneity, and phylogenetic annotation. [file Table_4.XLSX]

## Sheet: Supplementary Table 4
Bin ID	Completeness	Contamination	Strain heterogeneity	Domain	Phylum	Class	Order	Family	Genus	Species
Bin-44-3	97.94	2.4	66.67	Archaea	Euryarchaeota	Methanobacteria	Methanobacteriales	Methanobacteriaceae	Methanobacterium_D
Bin-35-3	83.76	0.85	100	Bacteria	Bipolaricaulota	Bipolaricaulia	UBA7950	UBA7950	UBA7950
Bin-34-1	94.46	1.62	50	Bacteria	Firmicutes_B	Moorellia	PH28-bin88	PH28-bin88
Bin-34-2	91.2	0.73	66.67	Bacteria	Firmicutes_A	Mahellia	Caldicoprobacterales
Bin-63-3	91.14	0.76	0	Bacteria	Firmicutes_C	Negativicutes	Propionisporales	Propionisporaceae	Propionispora
Bin-34-3	93.86	0.28	0	Bacteria	Firmicutes_D	UBA994	UBA994	UBA994	UBA994
Bin-20-1	53.5	1.55	100	Bacteria	Firmicutes_E	DTU015	UBA8153	UBA8153	UBA8153
Bin-30-3	89.63	6.53	14.29	Bacteria	Armatimonadota	Fimbriimonadia	Fimbriimonadales	Fimbriimonadaceae
Bin-5-3	52.64	3.45	0	Bacteria	Planctomycetota	Planctomycetes	Pirellulales	Pirellulaceae
Bin-35-4	85.81	5.64	44.44	Bacteria	Chloroflexota	Dehalococcoidia	SZUA-161
Bin-62-1	95.39	0.63	100	Bacteria	Proteobacteria	Alphaproteobacteria	Rhizobiales	UBA4765	UBA4765
Bin-7-7	94.71	1.71	20	Bacteria	Proteobacteria	Alphaproteobacteria	Sphingomonadales	Sphingomonadaceae	Sphingomonas
Bin-5-4	84.85	4.35	0	Bacteria	Proteobacteria	Alphaproteobacteria	Caulobacterales	Caulobacteraceae	Brevundimonas	Brevundimonas sp001310255
Bin-30-1	93.83	1.39	50	Bacteria	Proteobacteria	Gammaproteobacteria	Burkholderiales	Burkholderiaceae
Bin-30-2	97.32	1.95	10	Bacteria	Proteobacteria	Gammaproteobacteria	Burkholderiales	Rhodocyclaceae	Methyloversatilis
Bin-47-2	62.75	0.39	0	Bacteria	Proteobacteria	Gammaproteobacteria	Diplorickettsiales
Bin-7-1	83.28	1.32	30	Bacteria	Proteobacteria	Gammaproteobacteria	Pseudomonadales	Pseudomonadaceae	Pseudomonas	Pseudomonas aeruginosa
Bin-7-4	53.84	0.73	7.69	Bacteria	Proteobacteria	Gammaproteobacteria	Xanthomonadales	Xanthomonadaceae	Xanthomonas_B
Bin-41	74.68	7.77	26.67	Bacteria	Nitrospirota	Nitrospiria	Nitrospirales	Nitrospiraceae	Nitrospira
Bin-23-1	52.91	1.6	0	Archaea	Hadarchaeota	Hadarchaeia	Hadarchaeales	Hadarchaeaceae	DG-33
Bin-4-12	57.28	7.28	0	Archaea	Thaumarchaeota	Nitrososphaeria	Nitrososphaerales
Bin-57-2	88.72	2.99	25	Bacteria	Actinobacteriota	Acidimicrobiia	Microtrichales	UBA8139
Bin-2-7	54.63	12.8	2.13	Bacteria	Firmicutes_B	Desulfotomaculia	Ammonifexales
Bin-29-2	77.13	2.61	40	Bacteria	Firmicutes_D	Dethiobacteria	Dethiobacterales	Dethiobacteraceae
Bin-64-1	92.57	0.83	0	Bacteria	Firmicutes_E	DTU015	UBA3561
Bin-13-6	69.83	0	0	Bacteria	Bacteroidota	Ignavibacteria	Ignavibacteriales	Melioribacteraceae
Bin-47-3	80.13	2.31	38.46	Bacteria	Bacteroidota	Ignavibacteria	Ignavibacteriales	Melioribacteraceae
Bin-4-14	50.22	9.83	0	Bacteria	Bacteroidota	Ignavibacteria	Ignavibacteriales	Melioribacteraceae
Bin-57-1	94.51	6.59	50	Bacteria	Gemmatimonadota	Gemmatimonadetes	RSA9	RSA9
Bin-14-4	64.23	1.49	50	Bacteria	Chloroflexota	Dehalococcoidia	GIF9	AB-539-J10	RBG-13-51-36
Bin-10-4	54.91	2.09	100	Bacteria	Chloroflexota	Dehalococcoidia	UBA2991	UBA2991	G233
Bin-53-1	90.73	1.19	66.67	Bacteria	Chloroflexota	Anaerolineae	SBR1031	UBA2029	UBA2029
Bin-53-2	75.64	3.18	40	Bacteria	Chloroflexota	Anaerolineae	4572-78	NAK82
Bin-66-1	90	5.64	0	Bacteria	Chloroflexota	Anaerolineae	Anaerolineales
Bin-64-3	92.73	6.55	0	Bacteria	Chloroflexota	Anaerolineae	Anaerolineales	Anaerolineaceae	Bellilinea
Bin-52-2	58.88	3.32	77.78	Bacteria	Deinococcota	Deinococci	Deinococcales	Trueperaceae
Bin-20-2	96.09	2.55	50	Bacteria	Desulfobacterota_A	Desulfovibrionia	Desulfovibrionales	Desulfonatronaceae	Desulfonatronum
Bin-64-2	96.13	2.58	0	Bacteria	Desulfobacterota	BSN033	BSN033	UBA1163	RBG-16-49-23
Bin-69-3	94.52	0	0	Bacteria	Desulfobacterota	Desulfomonilia	Desulfomonilales	Desulfomonilaceae
Bin-26-9	63.98	8.43	10	Bacteria	GCA-001730085
Bin-4-8	55.56	2.99	0	Bacteria	GWC2-55-46	GWC2-55-46
Bin-13-1	51.44	13.64	0	Bacteria	Nitrospinota	UBA9942	UBA9942	UBA9942	UBA9942
Bin-48-2	52.07	1.44	50	Bacteria	Nitrospirota	Nitrospiria	Nitrospirales	Nitrospiraceae	Nitrospira
Bin-23-4	70.68	2.73	33.33	Bacteria	Nitrospirota	Nitrospiria	Nitrospirales	Nitrospiraceae	Nitrospira
Bin-4-4	51.99	18.72	0	Bacteria	Nitrospirota	Thermodesulfovibrionia	Thermodesulfovibrionales
Bin-13-10	58.8	1.09	0	Bacteria	Nitrospirota	Thermodesulfovibrionia	Thermodesulfovibrionales	UBA1546
Bin-69-1	88.18	0	0	Bacteria	Nitrospirota	Thermodesulfovibrionia	Thermodesulfovibrionales	UBA9935
Bin-44-1	57.27	7.23	60	Bacteria	Nitrospirota	Thermodesulfovibrionia	Thermodesulfovibrionales	UBA9935	UBA665
Bin-55-3	58.29	25.82	2.56	Bacteria	Patescibacteria	ABY1	XYB2-FULL-38-15	XYB2-FULL-38-15
Bin-59-1	55.25	1.81	33.33	Bacteria	Acidobacteriota	Acidobacteriae	Bryobacterales	Bryobacteraceae
Bin-2-9	56.51	18.65	2.56	Bacteria	Schekmanbacteria	GWA2-38-11
Bin-10-3	70.51	0.76	66.67	Bacteria	Proteobacteria	Alphaproteobacteria	Acetobacterales	Acetobacteraceae	Elioraea
Bin-28-5	51.72	6.03	25	Bacteria	Proteobacteria	Gammaproteobacteria	UBA7966	UBA7966	UBA7966
Bin-38-2	55.63	6.55	7.69	Bacteria	Proteobacteria	Gammaproteobacteria	Burkholderiales	Ga0077523
Bin-2-3	51.26	12.12	5.17	Bacteria	Proteobacteria	Gammaproteobacteria	Burkholderiales	Gallionellaceae
Bin-66-2	61.09	26.95	0	Bacteria	Proteobacteria	Gammaproteobacteria	Burkholderiales	Gallionellaceae
Bin-2-11	51.78	37.36	0	Bacteria	Proteobacteria	Gammaproteobacteria	Burkholderiales	Rhodocyclaceae
Bin-72-1	95.44	0.61	100	Bacteria	Proteobacteria	Gammaproteobacteria	Burkholderiales	Rhodocyclaceae	UBA2250
Bin-72-2	72.06	3.63	8.33	Bacteria	Proteobacteria	Gammaproteobacteria	Burkholderiales	Rhodocyclaceae	UTPRO2
Bin-66-3	54.97	1.32	4.76	Bacteria	Proteobacteria	Gammaproteobacteria	Methylococcales	Methylococcaceae
Bin-79-1	98.06	1.94	0	Archaea	Thaumarchaeota	Nitrososphaeria	Nitrososphaerales	Nitrososphaeraceae	Nitrososphaera
Bin-68-1	90	0	0	Bacteria	Firmicutes_H	CSP1-3	CSP1-3	CSP1-3
Bin-74-2	85.16	5.68	50	Bacteria	Planctomycetota	Brocadiae	Brocadiales	2-02-FULL-50-16-A	2-12-FULL-52-36
Bin-70	68.16	1.08	0	Bacteria	Planctomycetota	Brocadiae	MHYJ01
Bin-79-3	89.23	1.09	50	Bacteria	Actinobacteriota	UBA9087	UBA10029
Bin-31-4	55.39	2.24	40	Bacteria	Bacteroidota	UBA10030	UBA10030	UBA10030
Bin-75	62.36	2.2	0	Bacteria	Gemmatimonadota	Gemmatimonadetes	Gemmatimonadales	GWC2-71-9
Bin-71	58.91	22.08	0	Bacteria	Poribacteria
Bin-3-6	65.85	15.62	0	Bacteria	Chloroflexota	UBA2235	UBA12225
Bin-76-1	85.73	2.73	33.33	Bacteria	Chloroflexota	Anaerolineae	Anaerolineales	UBA6663
Bin-31-3	79.66	0	0	Bacteria	Bipolaricaulota	Bipolaricaulia	RBG-16-55-9
Bin-9-5	53.31	9.29	0	Bacteria	Patescibacteria	Paceibacteria	Paceibacterales
Bin-66-4	61.11	0	0	Bacteria	Acidobacteriota	Acidobacteriae	Bryobacterales	Bryobacteraceae	UBA690
Bin-68-3	71.15	5.17	0	Bacteria	Proteobacteria	Alphaproteobacteria	Rhizobiales	Xanthobacteraceae	Palsa-892
Bin-12-2	52.56	1.26	0	Bacteria	Proteobacteria	Gammaproteobacteria	Burkholderiales	Burkholderiaceae	Noviherbaspirillum
Bin-51-2	51.77	2.41	63.64	Bacteria	Proteobacteria	Gammaproteobacteria	Burkholderiales	Burkholderiaceae	Zhizhongheella
Bin-72-3	96.48	0.66	33.33	Bacteria	Proteobacteria	Gammaproteobacteria	Burkholderiales	Rhodocyclaceae	UBA2250
Bin-79-2	93.98	0.67	0	Bacteria	Proteobacteria	Gammaproteobacteria	UBA4486	UBA4486	2-02-FULL-47-50
Bin-27-2	64.48	7.27	0	Bacteria	Nitrospirota	Nitrospiria	Nitrospirales	Nitrospiraceae	Nitrospira
Bin-76-2	95.45	5.91	10	Bacteria	Nitrospirota	Nitrospiria	Nitrospirales	Nitrospiraceae
Bin-3-13	58.58	8.41	8.33	Bacteria	Nitrospirota	Nitrospiria	Nitrospirales	Nitrospiraceae	40CM-3-62-11
Bin-13-5	52.19	2.73	66.67	Bacteria	Nitrospirota	Thermodesulfovibrionia	Thermodesulfovibrionales	UBA9935	UBA665
Bin-13-7	54.28	3.69	40	Bacteria	Nitrospirota	Thermodesulfovibrionia	Thermodesulfovibrionales	UBA9935	GWB2-47-37
Bin-18-4	50	4.85	0	Archaea	Thaumarchaeota	Nitrososphaeria	Nitrososphaerales	UBA213
Bin-18-1	64.91	3.4	0	Archaea	Thaumarchaeota	Nitrososphaeria	Nitrososphaerales	UBA213	UBA213
Bin-25-1	68.63	4.37	100	Archaea	Thaumarchaeota	Nitrososphaeria	Nitrososphaerales	Nitrosopumilaceae	CSP1-1
Bin-67-1	64.24	0.81	0	Archaea	Thaumarchaeota	Nitrososphaeria	Nitrososphaerales	Nitrosopumilaceae	Nitrosotenuis
Bin-67-2	98.06	63.46	19.39	Archaea	Thaumarchaeota	Nitrososphaeria	Nitrososphaerales	Nitrososphaeraceae	Nitrososphaera
Bin-1-22	57.95	20.04	2.08	Bacteria	Methylomirabilota	Methylomirabilia	Methylomirabilales	Methylomirabilaceae
Bin-73-2	61.11	15.38	0	Bacteria	Methylomirabilota	Methylomirabilia	Methylomirabilales	CSP1-5	CSP1-5
Bin-54-2	77.82	2.78	66.67	Bacteria	Chloroflexota_A	Ellin6529	P2-11E	P2-11E	GWC2-70-10
Bin-25-3	54.85	2.54	0	Bacteria	Patescibacteria	Saccharimonadia	Saccharimonadales	UBA10212
Bin-25-4	68.36	3.32	16.67	Bacteria	Patescibacteria	Saccharimonadia	Saccharimonadales	UBA10212
Bin-1-20	56.32	14.43	0	Bacteria	Actinobacteriota
Bin-1-3	52.87	9.41	6.67	Bacteria	Actinobacteriota	Thermoleophilia	Solirubrobacterales
Bin-80-1	95.61	2.19	0	Bacteria	Bacteroidota	UBA10030	UBA10030	SZUA-254
Bin-22-1	52.49	1.35	0	Bacteria	Acidobacteriota	Acidobacteriae	20CM-2-55-15	20CM-2-55-15
Bin-1-14	54.94	24.08	1.47	Bacteria	Acidobacteriota	Acidobacteriae	UBA7541
Bin-73-1	91.26	7.05	19.05	Bacteria	Proteobacteria	Alphaproteobacteria	Ferrovibrionales	Ferrovibrionaceae
Bin-16-1	61.59	3.39	34.78	Bacteria	Proteobacteria	Gammaproteobacteria	Burkholderiales	SG8-39	RBG-16-66-20
Bin-16-2	75.02	16.54	13.64	Bacteria	Proteobacteria	Gammaproteobacteria	Burkholderiales	SG8-39	RBG-16-66-20
Bin-1-1	61.54	6.33	45.24	Bacteria	Proteobacteria	Gammaproteobacteria	UBA4486
Bin-46-3	64.14	0	0	Bacteria	Proteobacteria	Gammaproteobacteria	Pseudomonadales	Pseudomonadaceae	Pseudomonas_E	Pseudomonas_E alcaliphila_B
Bin-1-15	61.09	34.69	2.27	Bacteria	Lindowbacteria
Bin-47-1	82	1.2	50	Archaea	Euryarchaeota	Methanobacteria	Methanobacteriales	Methanobacteriaceae	Methanobacterium_D
Bin-18-5	61.82	4.03	25	Archaea	Thaumarchaeota	Nitrososphaeria	Nitrososphaerales	UBA213
Bin-60-1	97.7	11.01	15.15	Bacteria	Firmicutes	Bacilli	Bacillales	Bacillaceae	Bacillus_AY
Bin-64-4	95.61	2.39	33.33	Bacteria	Firmicutes_B	Desulfotomaculia	Ammonifexales	Desulforudaceae	Desulforudis
Bin-29-1	74.12	2.88	83.33	Bacteria	Firmicutes_D	Dethiobacteria	Dethiobacterales
Bin-29-4	70.94	5.97	66.67	Bacteria	Firmicutes_D	Dethiobacteria	Dethiobacterales
Bin-28-6	80.56	16.93	16.67	Bacteria	Firmicutes_E	DTU015
Bin-32-5	71.36	1.68	50	Bacteria	Firmicutes_E	DTU015	UBA995	UBA995	UBA995
Bin-40-3	93.33	2.36	25	Bacteria	Actinobacteriota	Coriobacteriia	OPB41	UBA912
Bin-50-2	50.2	1.28	0	Bacteria	Actinobacteriota	Thermoleophilia	Solirubrobacterales	Solirubrobacteraceae	SEOHO-28
Bin-65-1	86.18	1.11	0	Bacteria	Actinobacteriota	Coriobacteriia	OPB41	UBA912
Bin-65-2	85.45	9.27	18.18	Bacteria	Chloroflexota	Anaerolineae	Anaerolineales	Anaerolineaceae	Levilinea
Bin-32-4	51.89	2.8	0	Bacteria	Chloroflexota	Anaerolineae	UBA1429	UBA1429	UBA1429
Bin-40-6	55.81	5.7	0	Bacteria	Patescibacteria	Paceibacteria	UBA9983_A	UBA2163
Bin-80-2	98.45	0.32	0	Bacteria	Proteobacteria	Alphaproteobacteria	Rhizobiales	Rhizobiaceae	Allorhizobium
Bin-43-1	85.2	9.36	6.9	Bacteria	Proteobacteria	Alphaproteobacteria	Acetobacterales	Acetobacteraceae
Bin-43-2	86.46	3.43	53.33	Bacteria	Proteobacteria	Gammaproteobacteria	Burkholderiales	Burkholderiaceae	32-67-11
Bin-60-2	100	0	0	Bacteria	Proteobacteria	Gammaproteobacteria	Pseudomonadales	Moraxellaceae	Acinetobacter	Acinetobacter junii
Bin-51-1	57.83	0.38	0	Bacteria	Proteobacteria	Gammaproteobacteria	Xanthomonadales	Xanthomonadaceae	Silanimonas
Bin-28-4	54.24	0	0	Bacteria	Bipolaricaulota	Bipolaricaulia	Bipolaricaulales	Bipolaricaulaceae	Bipolaricaulis
Bin-69-2	93.22	11.17	0	Bacteria	Bipolaricaulota	Bipolaricaulia	RBG-16-55-9
Bin-77-2	92.58	1.29	50	Bacteria	Desulfobacterota	Syntrophia	Syntrophales	Smithellaceae
Bin-18-3	57	4.82	0	Bacteria	Poribacteria
Bin-26-8	82.71	0	0	Bacteria	Ratteibacteria	UBA8468	UBA8468
